# Supplementary material for: Tracking the genome-wide occupancy of Arabidopsis LEAFY COTYLEDON1 in endosperm development
Source: Commun Biol. 2025 May 21;8:771. doi: 10.1038/s42003-025-08075-y (PMC12095474; doi:10.1038/s42003-025-08075-y)
Supplement: Supplementary file 3 — Supplementary data 1 [file 42003_2025_8075_MOESM3_ESM.xlsx]

## Sheet: Sheet1
Supplemental Data Set 1. The list of LEC1-occupied genes in developing endosperm at nuclei proliferation (NP)
AT1G01010
AT1G01030
AT1G01040
AT1G01070
AT1G01073
AT1G01190
AT1G01320
AT1G01490
AT1G01530
AT1G01590
AT1G01695
AT1G01700
AT1G02210
AT1G02450
AT1G02460
AT1G02470
AT1G02570
AT1G02575
AT1G02580
AT1G02600
AT1G02700
AT1G02770
AT1G02780
AT1G02870
AT1G02940
AT1G02960
AT1G02980
AT1G03020
AT1G03060
AT1G03070
AT1G03160
AT1G03170
AT1G03210
AT1G03220
AT1G03240
AT1G03350
AT1G03445
AT1G03457
AT1G03550
AT1G03660
AT1G03710
AT1G03720
AT1G03770
AT1G03840
AT1G03850
AT1G03890
AT1G04171
AT1G04240
AT1G04250
AT1G04320
AT1G04360
AT1G04370
AT1G04390
AT1G04425
AT1G04440
AT1G04445
AT1G04550
AT1G04570
AT1G04610
AT1G04625
AT1G04880
AT1G05180
AT1G05230
AT1G05240
AT1G05280
AT1G05291
AT1G05420
AT1G05430
AT1G05470
AT1G05540
AT1G05610
AT1G05690
AT1G05800
AT1G05805
AT1G06080
AT1G06090
AT1G06100
AT1G06148
AT1G06230
AT1G06350
AT1G06475
AT1G07128
AT1G07270
AT1G07340
AT1G07490
AT1G07640
AT1G07680
AT1G07720
AT1G07930
AT1G07970
AT1G08010
AT1G08080
AT1G08230
AT1G08290
AT1G08315
AT1G08440
AT1G08465
AT1G08570
AT1G08600
AT1G08620
AT1G08900
AT1G08920
AT1G08985
AT1G09020
AT1G09050
AT1G09245
AT1G09370
AT1G09380
AT1G09510
AT1G09530
AT1G09700
AT1G09880
AT1G09970
AT1G10180
AT1G10310
AT1G10390
AT1G10586
AT1G10680
AT1G10682
AT1G10690
AT1G10747
AT1G10780
AT1G11070
AT1G11110
AT1G11220
AT1G11250
AT1G11362
AT1G11450
AT1G11460
AT1G11580
AT1G11593
AT1G11620
AT1G11670
AT1G11680
AT1G11690
AT1G11765
AT1G12100
AT1G12120
AT1G12170
AT1G12190
AT1G12200
AT1G12260
AT1G12270
AT1G12370
AT1G12423
AT1G12610
AT1G12630
AT1G12640
AT1G12660
AT1G12665
AT1G12667
AT1G12740
AT1G12855
AT1G12930
AT1G12938
AT1G12940
AT1G13060
AT1G13180
AT1G13200
AT1G13260
AT1G13290
AT1G13300
AT1G13360
AT1G13380
AT1G13390
AT1G13400
AT1G13420
AT1G13607
AT1G13608
AT1G13670
AT1G13680
AT1G13710
AT1G13720
AT1G13940
AT1G13980
AT1G14071
AT1G14110
AT1G14260
AT1G14440
AT1G14450
AT1G14518
AT1G14580
AT1G14590
AT1G14686
AT1G14730
AT1G14870
AT1G14920
AT1G14950
AT1G14960
AT1G15080
AT1G15100
AT1G15110
AT1G15300
AT1G15380
AT1G15550
AT1G15560
AT1G15640
AT1G15680
AT1G15750
AT1G15780
AT1G16150
AT1G16380
AT1G16490
AT1G16500
AT1G16510
AT1G16540
AT1G16670
AT1G16960
AT1G17000
AT1G17110
AT1G17145
AT1G17190
AT1G17255
AT1G17410
AT1G17420
AT1G17665
AT1G17744
AT1G17770
AT1G17780
AT1G17840
AT1G17900
AT1G18000
AT1G18010
AT1G18070
AT1G18100
AT1G18120
AT1G18130
AT1G18190
AT1G18290
AT1G18540
AT1G18570
AT1G18610
AT1G18710
AT1G18780
AT1G18870
AT1G18910
AT1G19040
AT1G19086
AT1G19100
AT1G19160
AT1G19200
AT1G19230
AT1G19260
AT1G19270
AT1G19380
AT1G19390
AT1G19420
AT1G19450
AT1G19480
AT1G19520
AT1G19835
AT1G19850
AT1G19880
AT1G20140
AT1G20300
AT1G20320
AT1G20360
AT1G20370
AT1G20405
AT1G20590
AT1G20610
AT1G20640
AT1G20690
AT1G20735
AT1G20740
AT1G20795
AT1G20840
AT1G20860
AT1G20900
AT1G20910
AT1G20940
AT1G21120
AT1G21300
AT1G21310
AT1G21360
AT1G21440
AT1G21480
AT1G21490
AT1G21525
AT1G21738
AT1G21860
AT1G21866
AT1G21890
AT1G21910
AT1G21920
AT1G21970
AT1G22015
AT1G22030
AT1G22040
AT1G22060
AT1G22065
AT1G22067
AT1G22120
AT1G22160
AT1G22180
AT1G22190
AT1G22220
AT1G22240
AT1G22250
AT1G22280
AT1G22400
AT1G22410
AT1G22420
AT1G22480
AT1G22490
AT1G22540
AT1G22550
AT1G22570
AT1G22590
AT1G22600
AT1G22620
AT1G22640
AT1G22650
AT1G22710
AT1G22720
AT1G22760
AT1G22767
AT1G22930
AT1G23030
AT1G23037
AT1G23040
AT1G23052
AT1G23074
AT1G23090
AT1G23170
AT1G23200
AT1G23210
AT1G23320
AT1G23340
AT1G23510
AT1G23670
AT1G23724
AT1G23730
AT1G23820
AT1G23910
AT1G23950
AT1G23960
AT1G23990
AT1G24000
AT1G24062
AT1G24068
AT1G24140
AT1G24190
AT1G24212
AT1G24220
AT1G24310
AT1G24388
AT1G24420
AT1G24430
AT1G24530
AT1G24577
AT1G24590
AT1G24610
AT1G24650
AT1G24938
AT1G25240
AT1G25300
AT1G25310
AT1G25320
AT1G25340
AT1G25425
AT1G25580
AT1G26090
AT1G26190
AT1G26240
AT1G26290
AT1G26350
AT1G26370
AT1G26400
AT1G26440
AT1G26590
AT1G26630
AT1G26680
AT1G26720
AT1G26730
AT1G26762
AT1G26780
AT1G26795
AT1G26796
AT1G26799
AT1G26860
AT1G26880
AT1G26921
AT1G26930
AT1G26985
AT1G27030
AT1G27040
AT1G27090
AT1G27110
AT1G27120
AT1G27210
AT1G27220
AT1G27250
AT1G27340
AT1G27490
AT1G27530
AT1G27565
AT1G27570
AT1G27580
AT1G27600
AT1G27671
AT1G27740
AT1G27750
AT1G27850
AT1G27860
AT1G27960
AT1G27990
AT1G28002
AT1G28080
AT1G28110
AT1G28120
AT1G28150
AT1G28190
AT1G28210
AT1G28230
AT1G28240
AT1G28290
AT1G28300
AT1G28305
AT1G28307
AT1G28310
AT1G28320
AT1G28370
AT1G28440
AT1G28465
AT1G28510
AT1G28591
AT1G28630
AT1G28700
AT1G28960
AT1G29000
AT1G29010
AT1G29020
AT1G29075
AT1G29080
AT1G29100
AT1G29110
AT1G29160
AT1G29170
AT1G29195
AT1G29220
AT1G29240
AT1G29265
AT1G29280
AT1G29340
AT1G29475
AT1G29650
AT1G29690
AT1G29830
AT1G29950
AT1G30016
AT1G30030
AT1G30080
AT1G30090
AT1G30100
AT1G30110
AT1G30130
AT1G30135
AT1G30140
AT1G30190
AT1G30200
AT1G30220
AT1G30240
AT1G30260
AT1G30270
AT1G30280
AT1G30282
AT1G30310
AT1G30330
AT1G30340
AT1G30350
AT1G30410
AT1G30420
AT1G30470
AT1G30570
AT1G30620
AT1G30650
AT1G30660
AT1G30757
AT1G30760
AT1G30780
AT1G30790
AT1G30795
AT1G30820
AT1G30825
AT1G30830
AT1G30835
AT1G30840
AT1G30920
AT1G30935
AT1G30940
AT1G30945
AT1G30950
AT1G30974
AT1G30975
AT1G30980
AT1G31020
AT1G31030
AT1G31040
AT1G31050
AT1G31090
AT1G31120
AT1G31160
AT1G31163
AT1G31220
AT1G31258
AT1G31280
AT1G31290
AT1G31300
AT1G31310
AT1G31319
AT1G31320
AT1G31350
AT1G31440
AT1G31510
AT1G31520
AT1G31530
AT1G31540
AT1G31550
AT1G31580
AT1G31630
AT1G31640
AT1G31710
AT1G31730
AT1G31740
AT1G31772
AT1G31780
AT1G31810
AT1G31875
AT1G31885
AT1G31910
AT1G31983
AT1G31990
AT1G32020
AT1G32040
AT1G32045
AT1G32049
AT1G32090
AT1G32110
AT1G32170
AT1G32180
AT1G32190
AT1G32230
AT1G32240
AT1G32250
AT1G32280
AT1G32290
AT1G32320
AT1G32330
AT1G32350
AT1G32420
AT1G32440
AT1G32450
AT1G32460
AT1G32505
AT1G32540
AT1G32550
AT1G32570
AT1G32580
AT1G32640
AT1G32650
AT1G32680
AT1G32690
AT1G32710
AT1G32740
AT1G32750
AT1G32763
AT1G32770
AT1G32790
AT1G32820
AT1G32830
AT1G32840
AT1G32850
AT1G32870
AT1G33055
AT1G33070
AT1G33080
AT1G33090
AT1G33100
AT1G33120
AT1G33130
AT1G33135
AT1G33180
AT1G33190
AT1G33200
AT1G33260
AT1G33300
AT1G33330
AT1G33370
AT1G33440
AT1G33450
AT1G33470
AT1G33600
AT1G33607
AT1G33700
AT1G33740
AT1G33770
AT1G33780
AT1G33790
AT1G33813
AT1G33835
AT1G33840
AT1G33855
AT1G33860
AT1G33870
AT1G33880
AT1G33890
AT1G33930
AT1G33940
AT1G33950
AT1G33960
AT1G34010
AT1G34020
AT1G34042
AT1G34046
AT1G34100
AT1G34110
AT1G34120
AT1G34150
AT1G34160
AT1G34170
AT1G34180
AT1G34200
AT1G34210
AT1G34220
AT1G34240
AT1G34245
AT1G34250
AT1G34281
AT1G34300
AT1G34310
AT1G34315
AT1G34320
AT1G34330
AT1G34370
AT1G34390
AT1G34392
AT1G34405
AT1G34410
AT1G34430
AT1G34460
AT1G34470
AT1G34510
AT1G34530
AT1G34540
AT1G34580
AT1G34600
AT1G34640
AT1G34650
AT1G34660
AT1G34740
AT1G34750
AT1G34760
AT1G34770
AT1G34780
AT1G34790
AT1G34792
AT1G34930
AT1G35035
AT1G35060
AT1G35110
AT1G35120
AT1G35143
AT1G35146
AT1G35150
AT1G35170
AT1G35183
AT1G35186
AT1G35210
AT1G35220
AT1G35230
AT1G35240
AT1G35260
AT1G35290
AT1G35333
AT1G35340
AT1G35350
AT1G35365
AT1G35400
AT1G35420
AT1G35435
AT1G35440
AT1G35461
AT1G35465
AT1G35470
AT1G35480
AT1G35500
AT1G35501
AT1G35510
AT1G35513
AT1G35516
AT1G35520
AT1G35537
AT1G35540
AT1G35560
AT1G35590
AT1G35617
AT1G35620
AT1G35625
AT1G35630
AT1G35640
AT1G35645
AT1G35663
AT1G35670
AT1G35690
AT1G35700
AT1G35710
AT1G35735
AT1G35740
AT1G35745
AT1G35750
AT1G35760
AT1G35770
AT1G35780
AT1G35790
AT1G35820
AT1G35830
AT1G35840
AT1G35850
AT1G35880
AT1G35890
AT1G35900
AT1G35910
AT1G35920
AT1G35950
AT1G35970
AT1G35980
AT1G35990
AT1G35995
AT1G36030
AT1G36050
AT1G36060
AT1G36070
AT1G36078
AT1G36100
AT1G36105
AT1G36110
AT1G36130
AT1G36140
AT1G36160
AT1G36180
AT1G36190
AT1G36200
AT1G36210
AT1G36220
AT1G36260
AT1G36272
AT1G36300
AT1G36305
AT1G36310
AT1G36320
AT1G36340
AT1G36350
AT1G36380
AT1G36390
AT1G36395
AT1G36406
AT1G36441
AT1G36450
AT1G36485
AT1G36490
AT1G36510
AT1G36520
AT1G36570
AT1G36650
AT1G36660
AT1G36670
AT1G36680
AT1G36690
AT1G36700
AT1G36710
AT1G36720
AT1G36730
AT1G36732
AT1G36740
AT1G36745
AT1G36880
AT1G36910
AT1G36915
AT1G36927
AT1G36936
AT1G36940
AT1G36950
AT1G36960
AT1G36970
AT1G36990
AT1G37000
AT1G37007
AT1G37030
AT1G37038
AT1G37113
AT1G37120
AT1G37130
AT1G37140
AT1G37162
AT1G37170
AT1G37210
AT1G37933
AT1G38131
AT1G38140
AT1G38149
AT1G39270
AT1G40075
AT1G40080
AT1G40083
AT1G40087
AT1G40091
AT1G40093
AT1G40099
AT1G40105
AT1G41830
AT1G41840
AT1G41850
AT1G41855
AT1G41860
AT1G41870
AT1G41893
AT1G41896
AT1G41900
AT1G41920
AT1G42100
AT1G42110
AT1G42120
AT1G42210
AT1G42220
AT1G42250
AT1G42300
AT1G42310
AT1G42385
AT1G42396
AT1G42410
AT1G42420
AT1G42430
AT1G42440
AT1G42450
AT1G42460
AT1G42470
AT1G42480
AT1G42490
AT1G42520
AT1G42525
AT1G42530
AT1G42560
AT1G42580
AT1G42590
AT1G42595
AT1G42602
AT1G42610
AT1G42630
AT1G42635
AT1G42655
AT1G42698
AT1G42700
AT1G42736
AT1G42924
AT1G42980
AT1G43000
AT1G43005
AT1G43020
AT1G43030
AT1G43040
AT1G43050
AT1G43100
AT1G43110
AT1G43130
AT1G43145
AT1G43150
AT1G43160
AT1G43195
AT1G43200
AT1G43205
AT1G43220
AT1G43230
AT1G43245
AT1G43260
AT1G43280
AT1G43300
AT1G43310
AT1G43320
AT1G43330
AT1G43387
AT1G43560
AT1G43570
AT1G43580
AT1G43600
AT1G43610
AT1G43640
AT1G43650
AT1G43660
AT1G43665
AT1G43666
AT1G43667
AT1G43690
AT1G43710
AT1G43720
AT1G43722
AT1G43723
AT1G43765
AT1G43766
AT1G43777
AT1G43780
AT1G43800
AT1G43820
AT1G43835
AT1G43845
AT1G43850
AT1G43860
AT1G43900
AT1G43940
AT1G43950
AT1G43980
AT1G43995
AT1G43997
AT1G44000
AT1G44020
AT1G44030
AT1G44045
AT1G44050
AT1G44075
AT1G44080
AT1G44090
AT1G44100
AT1G44110
AT1G44140
AT1G44150
AT1G44170
AT1G44180
AT1G44191
AT1G44224
AT1G44286
AT1G44318
AT1G44350
AT1G44382
AT1G44510
AT1G44608
AT1G44641
AT1G44674
AT1G44707
AT1G44750
AT1G44760
AT1G44770
AT1G44800
AT1G44810
AT1G44820
AT1G44830
AT1G44835
AT1G44850
AT1G44870
AT1G44875
AT1G44890
AT1G44900
AT1G44935
AT1G44960
AT1G44970
AT1G44990
AT1G45010
AT1G45015
AT1G45040
AT1G45130
AT1G45150
AT1G45163
AT1G45190
AT1G45191
AT1G45201
AT1G45207
AT1G45211
AT1G45223
AT1G45616
AT1G45688
AT1G45760
AT1G45832
AT1G46192
AT1G46336
AT1G46480
AT1G46552
AT1G46840
AT1G47056
AT1G47128
AT1G47210
AT1G47230
AT1G47240
AT1G47250
AT1G47300
AT1G47317
AT1G47370
AT1G47389
AT1G47400
AT1G47410
AT1G47435
AT1G47450
AT1G47460
AT1G47465
AT1G47470
AT1G47485
AT1G47490
AT1G47497
AT1G47510
AT1G47530
AT1G47560
AT1G47600
AT1G47603
AT1G47606
AT1G47620
AT1G47625
AT1G47655
AT1G47690
AT1G47700
AT1G47705
AT1G47710
AT1G47720
AT1G47740
AT1G47760
AT1G47765
AT1G47780
AT1G47783
AT1G47786
AT1G47810
AT1G47813
AT1G47840
AT1G47870
AT1G47910
AT1G47940
AT1G47946
AT1G47970
AT1G47990
AT1G48000
AT1G48040
AT1G48060
AT1G48070
AT1G48230
AT1G48260
AT1G48267
AT1G48290
AT1G48330
AT1G48370
AT1G48422
AT1G48480
AT1G48490
AT1G48520
AT1G48620
AT1G48625
AT1G48660
AT1G48720
AT1G48750
AT1G48770
AT1G48800
AT1G48820
AT1G48900
AT1G48912
AT1G48990
AT1G49005
AT1G49040
AT1G49050
AT1G49080
AT1G49090
AT1G49120
AT1G49190
AT1G49200
AT1G49240
AT1G49260
AT1G49290
AT1G49300
AT1G49310
AT1G49320
AT1G49330
AT1G49340
AT1G49360
AT1G49400
AT1G49420
AT1G49435
AT1G49475
AT1G49480
AT1G49490
AT1G49510
AT1G49570
AT1G49580
AT1G49610
AT1G49700
AT1G49715
AT1G49760
AT1G49770
AT1G49790
AT1G49810
AT1G49832
AT1G49890
AT1G49930
AT1G49960
AT1G49980
AT1G50030
AT1G50050
AT1G50070
AT1G50140
AT1G50200
AT1G50220
AT1G50280
AT1G50300
AT1G50330
AT1G50340
AT1G50370
AT1G50410
AT1G50450
AT1G50490
AT1G50603
AT1G50620
AT1G50640
AT1G50660
AT1G50720
AT1G50735
AT1G50760
AT1G50880
AT1G50954
AT1G50960
AT1G50970
AT1G50980
AT1G51000
AT1G51020
AT1G51030
AT1G51035
AT1G51040
AT1G51172
AT1G51190
AT1G51200
AT1G51220
AT1G51230
AT1G51240
AT1G51290
AT1G51300
AT1G51320
AT1G51330
AT1G51350
AT1G51355
AT1G51405
AT1G51410
AT1G51420
AT1G51450
AT1G51460
AT1G51470
AT1G51630
AT1G51680
AT1G51690
AT1G51700
AT1G51720
AT1G51800
AT1G51805
AT1G51810
AT1G51820
AT1G51830
AT1G51840
AT1G51870
AT1G51890
AT1G51910
AT1G51913
AT1G51940
AT1G51950
AT1G51960
AT1G51970
AT1G51980
AT1G52040
AT1G52050
AT1G52085
AT1G52090
AT1G52110
AT1G52120
AT1G52130
AT1G52150
AT1G52180
AT1G52185
AT1G52190
AT1G52211
AT1G52270
AT1G52290
AT1G52310
AT1G52320
AT1G52400
AT1G52410
AT1G52420
AT1G52430
AT1G52500
AT1G52550
AT1G52600
AT1G52695
AT1G52700
AT1G52760
AT1G52770
AT1G52880
AT1G52900
AT1G52940
AT1G52950
AT1G52990
AT1G53010
AT1G53039
AT1G53040
AT1G53050
AT1G53070
AT1G53080
AT1G53160
AT1G53170
AT1G53180
AT1G53190
AT1G53210
AT1G53230
AT1G53282
AT1G53285
AT1G53300
AT1G53310
AT1G53345
AT1G53366
AT1G53400
AT1G53430
AT1G53440
AT1G53580
AT1G53590
AT1G53600
AT1G53610
AT1G53625
AT1G53650
AT1G53690
AT1G53830
AT1G54000
AT1G54010
AT1G54020
AT1G54040
AT1G54095
AT1G54120
AT1G54160
AT1G54200
AT1G54210
AT1G54320
AT1G54440
AT1G54445
AT1G54450
AT1G54580
AT1G54610
AT1G54710
AT1G54740
AT1G54760
AT1G54775
AT1G54820
AT1G54880
AT1G54905
AT1G54940
AT1G54950
AT1G54955
AT1G54960
AT1G54980
AT1G55000
AT1G55010
AT1G55020
AT1G55060
AT1G55100
AT1G55230
AT1G55330
AT1G55390
AT1G55400
AT1G55420
AT1G55430
AT1G55550
AT1G55580
AT1G55591
AT1G55600
AT1G55650
AT1G55690
AT1G55700
AT1G55710
AT1G56070
AT1G56160
AT1G56210
AT1G56220
AT1G56242
AT1G56250
AT1G56260
AT1G56270
AT1G56385
AT1G56390
AT1G56400
AT1G56410
AT1G56415
AT1G56418
AT1G56423
AT1G56430
AT1G56460
AT1G56480
AT1G56510
AT1G56553
AT1G56580
AT1G56605
AT1G56620
AT1G56640
AT1G56650
AT1G56660
AT1G56670
AT1G56710
AT1G57550
AT1G57565
AT1G57580
AT1G57600
AT1G57660
AT1G57670
AT1G57700
AT1G57760
AT1G57765
AT1G57775
AT1G57790
AT1G57820
AT1G57835
AT1G57850
AT1G58010
AT1G58030
AT1G58040
AT1G58060
AT1G58170
AT1G58220
AT1G58250
AT1G58260
AT1G58265
AT1G58270
AT1G58280
AT1G58320
AT1G58330
AT1G58340
AT1G58350
AT1G58360
AT1G58370
AT1G58420
AT1G58460
AT1G58470
AT1G58561
AT1G58590
AT1G58643
AT1G59500
AT1G59535
AT1G59560
AT1G59650
AT1G59660
AT1G59670
AT1G59720
AT1G59722
AT1G59725
AT1G59730
AT1G59740
AT1G59750
AT1G59760
AT1G59780
AT1G59790
AT1G59800
AT1G59833
AT1G59835
AT1G59890
AT1G59930
AT1G59990
AT1G60025
AT1G60050
AT1G60060
AT1G60080
AT1G60095
AT1G60110
AT1G60130
AT1G60150
AT1G60170
AT1G60220
AT1G60230
AT1G60240
AT1G60270
AT1G60330
AT1G60390
AT1G60400
AT1G60410
AT1G60440
AT1G60450
AT1G60470
AT1G60480
AT1G60490
AT1G60590
AT1G60670
AT1G60760
AT1G60783
AT1G60850
AT1G60860
AT1G60890
AT1G60980
AT1G60983
AT1G60986
AT1G61040
AT1G61060
AT1G61080
AT1G61090
AT1G61093
AT1G61095
AT1G61100
AT1G61120
AT1G61130
AT1G61160
AT1G61230
AT1G61260
AT1G61290
AT1G61320
AT1G61330
AT1G61340
AT1G61350
AT1G61353
AT1G61560
AT1G61563
AT1G61610
AT1G61620
AT1G61630
AT1G61640
AT1G61667
AT1G61680
AT1G61685
AT1G61688
AT1G61740
AT1G61750
AT1G61810
AT1G61820
AT1G61840
AT1G61850
AT1G61890
AT1G61920
AT1G61930
AT1G62230
AT1G62300
AT1G62301
AT1G62310
AT1G62330
AT1G62360
AT1G62370
AT1G62380
AT1G62410
AT1G62421
AT1G62422
AT1G62440
AT1G62480
AT1G62510
AT1G62520
AT1G62540
AT1G62570
AT1G62580
AT1G62640
AT1G62660
AT1G62695
AT1G62700
AT1G62760
AT1G62770
AT1G62790
AT1G62863
AT1G62880
AT1G62960
AT1G62970
AT1G62975
AT1G62978
AT1G62990
AT1G63000
AT1G63010
AT1G63020
AT1G63030
AT1G63040
AT1G63050
AT1G63057
AT1G63090
AT1G63100
AT1G63160
AT1G63190
AT1G63220
AT1G63240
AT1G63295
AT1G63300
AT1G63410
AT1G63430
AT1G63480
AT1G63500
AT1G63530
AT1G63535
AT1G63560
AT1G63690
AT1G63810
AT1G63850
AT1G63870
AT1G63920
AT1G63990
AT1G64030
AT1G64040
AT1G64060
AT1G64180
AT1G64280
AT1G64290
AT1G64340
AT1G64350
AT1G64355
AT1G64390
AT1G64405
AT1G64420
AT1G64450
AT1G64480
AT1G64625
AT1G64650
AT1G64730
AT1G64780
AT1G64810
AT1G64840
AT1G64870
AT1G64900
AT1G64920
AT1G64940
AT1G65060
AT1G65113
AT1G65210
AT1G65310
AT1G65330
AT1G65360
AT1G65440
AT1G65470
AT1G65480
AT1G65486
AT1G65590
AT1G65620
AT1G65630
AT1G65690
AT1G65730
AT1G65740
AT1G65750
AT1G65770
AT1G65790
AT1G65820
AT1G65840
AT1G65850
AT1G65860
AT1G65875
AT1G65890
AT1G65920
AT1G65930
AT1G65940
AT1G65960
AT1G65980
AT1G65985
AT1G66000
AT1G66040
AT1G66050
AT1G66080
AT1G66090
AT1G66100
AT1G66145
AT1G66170
AT1G66180
AT1G66190
AT1G66200
AT1G66210
AT1G66230
AT1G66235
AT1G66240
AT1G66270
AT1G66280
AT1G66300
AT1G66310
AT1G66320
AT1G66330
AT1G66345
AT1G66350
AT1G66370
AT1G66380
AT1G66390
AT1G66400
AT1G66410
AT1G66450
AT1G66470
AT1G66534
AT1G66550
AT1G66553
AT1G66560
AT1G66600
AT1G66690
AT1G66700
AT1G66710
AT1G66750
AT1G66760
AT1G66790
AT1G66800
AT1G66830
AT1G66850
AT1G66852
AT1G66855
AT1G66880
AT1G66890
AT1G66930
AT1G66950
AT1G66960
AT1G67050
AT1G67060
AT1G67080
AT1G67100
AT1G67105
AT1G67110
AT1G67120
AT1G67140
AT1G67148
AT1G67150
AT1G67190
AT1G67195
AT1G67220
AT1G67230
AT1G67265
AT1G67270
AT1G67280
AT1G67310
AT1G67325
AT1G67328
AT1G67340
AT1G67390
AT1G67480
AT1G67635
AT1G67645
AT1G67650
AT1G67710
AT1G67720
AT1G67740
AT1G67750
AT1G67800
AT1G67820
AT1G67890
AT1G68020
AT1G68050
AT1G68120
AT1G68130
AT1G68210
AT1G68240
AT1G68250
AT1G68260
AT1G68280
AT1G68330
AT1G68360
AT1G68370
AT1G68390
AT1G68440
AT1G68460
AT1G68470
AT1G68480
AT1G68490
AT1G68500
AT1G68510
AT1G68540
AT1G68552
AT1G68560
AT1G68570
AT1G68660
AT1G68720
AT1G68730
AT1G68740
AT1G68750
AT1G68795
AT1G68800
AT1G68810
AT1G69040
AT1G69060
AT1G69070
AT1G69080
AT1G69090
AT1G69140
AT1G69250
AT1G69270
AT1G69530
AT1G69580
AT1G69690
AT1G69760
AT1G69790
AT1G69800
AT1G69818
AT1G69825
AT1G69840
AT1G69850
AT1G69860
AT1G69900
AT1G69920
AT1G69981
AT1G70020
AT1G70040
AT1G70060
AT1G70080
AT1G70200
AT1G70360
AT1G70370
AT1G70410
AT1G70420
AT1G70440
AT1G70518
AT1G70550
AT1G70560
AT1G70670
AT1G70730
AT1G70740
AT1G70750
AT1G70770
AT1G70840
AT1G70860
AT1G70900
AT1G70920
AT1G70940
AT1G70944
AT1G71010
AT1G71320
AT1G71528
AT1G71691
AT1G71692
AT1G71695
AT1G71870
AT1G71880
AT1G71950
AT1G71960
AT1G72080
AT1G72210
AT1G72220
AT1G72300
AT1G72350
AT1G72410
AT1G72470
AT1G72580
AT1G72630
AT1G72800
AT1G73010
AT1G73200
AT1G73210
AT1G73330
AT1G73350
AT1G73360
AT1G73480
AT1G73500
AT1G73590
AT1G73603
AT1G73610
AT1G73630
AT1G73680
AT1G73850
AT1G74080
AT1G74420
AT1G74500
AT1G74640
AT1G74650
AT1G74660
AT1G74680
AT1G74710
AT1G74810
AT1G74990
AT1G75240
AT1G75370
AT1G75380
AT1G75388
AT1G75430
AT1G75450
AT1G75480
AT1G75500
AT1G75520
AT1G75540
AT1G75590
AT1G75620
AT1G75680
AT1G75840
AT1G75920
AT1G75930
AT1G75940
AT1G75970
AT1G76090
AT1G76135
AT1G76160
AT1G76420
AT1G76500
AT1G76705
AT1G76720
AT1G76728
AT1G76800
AT1G76860
AT1G76880
AT1G76911
AT1G76920
AT1G76930
AT1G76952
AT1G76980
AT1G77093
AT1G77150
AT1G77310
AT1G77330
AT1G77380
AT1G77525
AT1G77610
AT1G77640
AT1G77682
AT1G77710
AT1G77765
AT1G77830
AT1G77850
AT1G77880
AT1G77890
AT1G77940
AT1G77960
AT1G77990
AT1G77992
AT1G78060
AT1G78080
AT1G78095
AT1G78130
AT1G78160
AT1G78170
AT1G78230
AT1G78260
AT1G78320
AT1G78355
AT1G78440
AT1G78460
AT1G78476
AT1G78480
AT1G78630
AT1G78670
AT1G78980
AT1G79110
AT1G79130
AT1G79150
AT1G79340
AT1G79430
AT1G79510
AT1G79680
AT1G79720
AT1G80210
AT1G80390
AT1G80460
AT1G80470
AT1G80820
AT2G01050
AT2G01180
AT2G01190
AT2G01240
AT2G01250
AT2G01480
AT2G01510
AT2G01530
AT2G01560
AT2G01580
AT2G01620
AT2G01660
AT2G01670
AT2G01690
AT2G01710
AT2G01818
AT2G01820
AT2G01830
AT2G01850
AT2G01880
AT2G01890
AT2G01900
AT2G01905
AT2G01910
AT2G01940
AT2G01950
AT2G01970
AT2G01980
AT2G01990
AT2G02000
AT2G02040
AT2G02061
AT2G02070
AT2G02080
AT2G02100
AT2G02130
AT2G02140
AT2G02147
AT2G02170
AT2G02220
AT2G02280
AT2G02330
AT2G02380
AT2G02440
AT2G02450
AT2G02470
AT2G02480
AT2G02490
AT2G02498
AT2G02515
AT2G02520
AT2G02550
AT2G02600
AT2G02620
AT2G02630
AT2G02640
AT2G02650
AT2G02660
AT2G02670
AT2G02680
AT2G02690
AT2G02700
AT2G02710
AT2G02790
AT2G02795
AT2G02830
AT2G02835
AT2G02850
AT2G02870
AT2G02880
AT2G02990
AT2G03010
AT2G03030
AT2G03080
AT2G03090
AT2G03110
AT2G03170
AT2G03180
AT2G03190
AT2G03240
AT2G03250
AT2G03291
AT2G03300
AT2G03310
AT2G03330
AT2G03370
AT2G03380
AT2G03430
AT2G03470
AT2G03480
AT2G03490
AT2G03500
AT2G03510
AT2G03550
AT2G03560
AT2G03565
AT2G03570
AT2G03580
AT2G03640
AT2G03650
AT2G03660
AT2G03710
AT2G03720
AT2G03740
AT2G03800
AT2G03810
AT2G03820
AT2G03840
AT2G03870
AT2G03890
AT2G03900
AT2G03910
AT2G03913
AT2G03920
AT2G03931
AT2G03933
AT2G03936
AT2G03937
AT2G03950
AT2G03955
AT2G03958
AT2G03960
AT2G03970
AT2G03972
AT2G03980
AT2G04000
AT2G04020
AT2G04025
AT2G04030
AT2G04031
AT2G04032
AT2G04033
AT2G04034
AT2G04035
AT2G04036
AT2G04038
AT2G04041
AT2G04043
AT2G04046
AT2G04047
AT2G04050
AT2G04060
AT2G04063
AT2G04080
AT2G04090
AT2G04100
AT2G04110
AT2G04115
AT2G04135
AT2G04140
AT2G04160
AT2G04170
AT2G04180
AT2G04190
AT2G04200
AT2G04210
AT2G04220
AT2G04240
AT2G04280
AT2G04300
AT2G04305
AT2G04320
AT2G04370
AT2G04425
AT2G04460
AT2G04470
AT2G04480
AT2G04500
AT2G04510
AT2G04515
AT2G04530
AT2G04550
AT2G04570
AT2G04580
AT2G04622
AT2G04675
[truncated: 5,380 more rows]
