# Supplementary material for: Tracking the genome-wide occupancy of Arabidopsis LEAFY COTYLEDON1 in endosperm development
Source: Commun Biol. 2025 May 21;8:771. doi: 10.1038/s42003-025-08075-y (PMC12095474; doi:10.1038/s42003-025-08075-y)
Supplement: Supplementary file 4 — Supplementary data 2 [file 42003_2025_8075_MOESM4_ESM.xlsx]

## Sheet: Sheet1
Supplemental Data 2. DEGs in lec1 mutant endosperm at NP, CE, and DE
Genes down-regulated at NP			Genes up-regulated at NP			Genes down-regulated at CE			Genes up-regulated at DE			Genes down-regulated at CE			Genes up-regulated at DE
Gene_ID	log2(Fold change)	FDR	Gene_ID	log2(Fold change)	FDR	Gene_ID	log2(Fold change)	FDR	Gene_ID	log2(Fold change)	FDR	Gene_ID	log2(Fold change)	FDR	Gene_ID	log2(Fold change)	FDR
AT1G03475	-0.585423	9.65867e-27	AT5G18600	11.8245	4.60708e-22	AT4G33870	-0.585534	0.0009399	AT2G04120	6.89125	4.44659e-07	AT4G33760	-0.585137	0.000277707	AT3G09260	9.01504	1.10693e-12
AT5G08340	-0.586126	0.00550255	AT5G46590	11.7223	1.09198e-21	AT4G04580	-0.58587	1.87971e-20	AT4G08190	6.1308	2.50462e-05	AT1G32060	-0.585257	6.83718e-43	AT5G07540	6.87981	6.99124e-07
AT5G49740	-0.586614	0.00150105	AT3G28600	11.716	1.1302e-21	AT3G54560	-0.58589	8.10881e-91	AT2G24610	5.96186	5.62243e-05	AT5G08330	-0.585794	0.000998288	AT3G16420	6.39526	6.70915e-20
AT1G32280	-0.586624	1.91322e-27	AT5G26000	11.4083	1.40514e-147	AT2G04305	-0.58596	8.70559e-09	AT5G51720	5.90067	2.05476e-05	AT4G36910	-0.586657	1.47122e-17	AT2G18550	6.09106	5.0803e-05
AT4G25300	-0.587036	0.0409566	AT5G25980	11.1871	1.08106e-179	AT1G72280	-0.586532	7.63831e-05	AT1G51820	5.34321	0.000228278	AT1G49730	-0.586728	1.50215e-06	AT1G66280	5.90286	0.000137537
AT1G67775	-0.587095	6.06844e-37	AT3G55970	10.7262	3.92874e-18	AT3G07200	-0.586967	3.94646e-25	AT1G36240	5.23088	1.89957e-05	AT1G78130	-0.586924	0.000208426	AT5G23820	5.88092	0.000121665
AT2G29630	-0.587114	1.86245e-30	AT5G63450	10.6351	9.10385e-18	AT3G44120	-0.588154	0.00111146	AT1G44510	4.87695	9.10137e-68	AT3G58620	-0.587367	0.0166412	AT3G49580	5.78535	0.000178731
AT3G57310	-0.587295	2.35396e-07	AT3G01680	10.468	3.49882e-17	AT1G12520	-0.588245	3.44693e-12	AT5G35935	4.82901	1.77947e-27	AT3G10260	-0.587524	8.90064e-09	AT2G44370	5.67508	9.68957e-05
AT1G03130	-0.587415	2.36179e-38	AT2G30540	10.3192	6.5387e-17	AT3G57310	-0.588567	0.0295138	AT3G56560	4.80722	0.00619992	AT5G01750	-0.587658	4.08415e-08	AT5G26280	5.66218	2.91205e-09
AT4G20325	-0.587651	3.1785e-09	AT5G62940	10.3126	1.03427e-16	AT2G02180	-0.589029	1.09447e-19	AT5G37940	4.73565	0.00769867	AT2G45430	-0.587724	1.6954e-06	AT3G16430	5.54909	0.000534518
AT3G48231	-0.587969	3.10875e-47	AT5G53820	10.2719	1.31444e-16	AT3G54750	-0.59017	3.3475e-16	AT2G24130	4.68122	0.0104356	AT3G01660	-0.588464	0.0137441	AT2G40560	5.50285	0.000702764
AT1G51270	-0.588026	0.00141034	AT4G19840	10.1567	1.18967e-21	AT1G68290	-0.590176	2.97563e-11	AT3G53342	4.66064	0.0104089	AT1G76540	-0.588483	4.45348e-23	AT4G08190	5.48225	0.00067386
AT1G74070	-0.588104	3.73277e-07	AT1G24575	10.1044	4.70775e-16	AT5G02400	-0.590763	0.00986968	AT4G32170	4.6163	1.30669e-19	AT3G61260	-0.58874	4.06233e-14	AT2G04120	5.44124	0.000847698
AT3G44300	-0.588909	1.11262e-45	AT1G67865	9.90319	1.92952e-50	AT3G11440	-0.591335	0.000169562	AT3G23030	4.6131	0.0143625	AT4G09060	-0.58877	1.61113e-08	AT4G37800	5.44047	0.00103469
AT3G18470	-0.590038	0.000296309	AT4G15670	9.86852	2.79109e-15	AT2G02810	-0.591408	5.55129e-10	AT4G03156	4.52102	0.0149829	AT3G13510	-0.589729	6.18396e-18	AT4G14130	5.32307	4.87734e-32
AT2G29340	-0.590057	3.0644e-14	AT2G07560	9.66955	1.4394e-14	AT2G36670	-0.591629	1.67379e-08	AT5G62340	4.51768	0.0154217	AT1G15730	-0.589897	1.75848e-07	AT5G64890	5.24288	0.00182234
AT5G04770	-0.59006	1.08146e-10	AT2G38240	9.6344	1.04739e-14	AT4G14310	-0.591983	1.35414e-11	AT2G36026	4.50144	0.000649597	AT1G14720	-0.59036	0.0201524	AT2G15555	5.10876	4.35364e-05
AT4G19035	-0.590362	0.000650445	AT5G09220	9.57114	1.67989e-121	AT1G29910	-0.592068	7.75934e-108	AT1G51230	4.41422	0.000687417	AT3G47470	-0.590517	3.35928e-23	AT3G50130	5.02132	0.00113409
AT5G02830	-0.591484	1.74804e-06	AT5G63850	9.4847	6.25311e-28	AT2G19970	-0.592296	8.05138e-89	AT4G37710	4.39313	0.0227959	AT1G66250	-0.591042	2.45882e-19	AT2G22930	4.98121	0.00507824
AT3G13830	-0.592993	0.00599828	AT3G25180	9.46861	3.11792e-14	AT4G16370	-0.592403	4.0957e-42	AT5G10130	4.26884	0.0304002	AT1G80540	-0.59206	1.04343e-11	AT5G60660	4.96103	8.48817e-05
AT1G72640	-0.593922	0.00149818	AT1G02630	9.42659	7.06412e-14	AT1G07645	-0.592464	0.00869472	AT2G03933	4.2216	0.0125902	AT2G24260	-0.592178	3.45805e-18	AT5G61610	4.92639	1.0592e-08
AT3G01880	-0.594331	0.0220658	AT1G67860	9.42476	1.25011e-27	AT1G23330	-0.592645	9.72852e-13	AT1G14540	4.21902	0.0384466	AT5G28000	-0.592376	1.49263e-09	AT3G20370	4.91991	0.00773405
AT5G48090	-0.594381	0.0084096	AT1G29520	9.30477	9.69435e-14	AT5G54590	-0.592679	1.7542e-06	AT5G44830	4.21508	1.22209e-08	AT1G54840	-0.592442	0.000167979	AT1G60090	4.90794	0.0068667
AT3G28243	-0.594807	0.0257476	AT1G58340	9.2663	1.28229e-13	AT3G14360	-0.593712	1.12786e-05	AT1G32585	4.21093	0.0361374	AT5G60210	-0.59248	4.17952e-08	AT5G35935	4.86015	2.01973e-21
AT3G12685	-0.594888	9.1623e-08	AT5G16530	9.24148	3.25746e-13	AT2G34210	-0.593836	1.19204e-05	AT2G36080	4.17127	6.73091e-06	AT1G64585	-0.592653	6.82148e-06	AT2G03180	4.85175	0.00964819
AT3G60660	-0.595138	8.80684e-05	AT4G15680	9.20157	3.712e-13	AT2G44150	-0.594193	2.85992e-06	AT3G26125	4.1609	0.0451982	AT4G01270	-0.59326	1.29768e-05	AT2G23630	4.72128	0.00349677
AT4G09080	-0.595561	0.0102288	AT3G01670	9.1353	1.72998e-17	AT1G27170	-0.594969	0.00162475	AT2G20570	4.11704	0.0151269	AT2G28070	-0.594867	2.84034e-06	AT5G46590	4.66757	0.00419467
AT1G55650	-0.596712	6.19192e-13	AT4G36740	9.1165	3.60353e-13	AT2G35680	-0.595225	5.53974e-57	AT1G44935	4.09253	0.0237678	AT2G02990	-0.59491	1.38732e-41	AT1G66270	4.63373	0.0153888
AT5G47380	-0.596956	0.0197954	AT4G01440	8.97727	1.64906e-12	AT3G48390	-0.595279	0.000240032	AT2G38152	4.07395	0.0493772	AT2G25480	-0.59491	0.00184067	AT4G17713	4.60183	0.0172008
AT2G04620	-0.597656	0.00303564	AT1G62360	8.96198	1.00467e-12	AT5G41850	-0.59541	0.0018564	AT4G18250	4.01976	0.00350648	AT1G23010	-0.595684	9.38015e-06	AT5G37950	4.59879	0.000452611
AT4G10210	-0.597776	1.74609e-16	AT4G36570	8.90442	2.79554e-12	AT3G62430	-0.595549	0.0321218	AT3G29120	3.93836	1.08798e-09	AT1G30490	-0.59569	1.13267e-13	AT1G24212	4.57321	2.19682e-68
AT3G27680	-0.598266	3.42685e-19	AT4G15690	8.84036	4.40353e-12	AT1G34430	-0.595628	1.34769e-92	AT5G26280	3.71906	0.0106633	AT1G20070	-0.596135	0.00154866	AT5G07550	4.54523	1.91533e-21
AT4G22830	-0.598304	0.00218175	AT3G28780	8.83581	4.59628e-12	AT1G67220	-0.59616	0.0337483	AT1G70840	3.71719	4.89851e-78	AT5G16240	-0.596519	5.8817e-26	AT3G01316	4.43415	0.0295223
AT5G21120	-0.599192	0.00907764	AT4G15660	8.76913	3.49483e-12	AT1G73120	-0.596197	0.000538161	AT5G59520	3.69354	0.0101737	AT1G09070	-0.596999	1.16717e-30	AT1G70840	4.40777	1.45864e-62
AT4G27440	-0.599314	1.05543e-25	AT5G04890	8.74513	8.48851e-12	AT4G28775	-0.596269	9.54136e-59	AT5G37660	3.68887	0.04708	AT2G01290	-0.597229	4.67131e-05	AT1G55240	4.36807	5.09104e-12
AT2G28605	-0.599667	0.000227719	AT4G18340	8.69568	5.92729e-12	AT3G49300	-0.596488	2.57574e-58	AT1G71200	3.63939	0.0491497	AT2G19910	-0.597522	0.0227914	AT2G14670	4.26077	0.0191924
AT2G02147	-0.60005	4.94908e-58	AT4G30460	8.68089	6.24464e-12	AT3G08990	-0.596636	1.10577e-05	AT1G76370	3.32216	0.00609118	AT4G18950	-0.598081	1.83561e-18	AT2G15010	4.25639	3.63831e-11
AT5G17250	-0.600609	0.00256445	AT5G07010	8.57544	2.59765e-11	AT1G60000	-0.596912	1.06765e-18	AT2G15830	3.2942	0.00742019	AT3G23740	-0.598226	0.000655986	AT5G39150	4.20591	0.0497234
AT5G39700	-0.600623	5.11573e-07	AT2G31940	8.56737	1.3919e-11	AT5G60610	-0.597491	0.000293392	AT2G25980	3.26089	0.0362631	AT3G50770	-0.598945	3.76764e-07	AT1G44510	4.20577	1.05007e-38
AT2G20250	-0.600975	0.00421831	AT3G20570	8.56177	1.34113e-11	AT2G32010	-0.597818	2.25717e-07	AT2G37450	3.25735	0.0388514	AT4G27550	-0.599476	3.5169e-26	AT1G05610	4.18478	0.0177148
AT1G34580	-0.601362	3.16039e-16	AT4G17980	8.55143	2.95968e-11	AT3G17340	-0.597949	2.39888e-12	AT4G21445	3.23344	0.00898253	AT5G19850	-0.599497	0.00120191	AT3G25750	4.16285	1.28078e-05
AT3G28460	-0.601636	0.00036262	AT1G33080	8.5363	3.44591e-11	AT2G16450	-0.598522	3.07888e-05	AT4G08680	3.2164	0.000545934	AT2G22840	-0.600151	7.46651e-15	AT3G27321	3.99334	4.29363e-05
AT2G34440	-0.602439	0.000153736	AT5G56460	8.52052	4.50763e-11	AT2G26070	-0.598564	6.31998e-52	AT5G59530	3.21116	0.0408991	AT3G05220	-0.600397	6.28142e-08	AT1G31630	3.88926	1.9599e-19
AT1G80460	-0.603457	4.57703e-27	AT1G68170	8.5034	3.69339e-15	AT5G10660	-0.599081	2.89016e-20	AT5G26000	3.18628	1.07997e-05	AT1G33800	-0.600584	1.7981e-07	AT5G01070	3.86876	0.00725286
AT1G29930	-0.604004	2.15223e-50	AT3G13590	8.49174	4.84184e-11	AT1G02970	-0.599661	4.67758e-18	AT5G61610	3.14169	0.0485406	AT5G40840	-0.600876	0.00143394	AT1G21490	3.83534	0.038475
AT4G13885	-0.604803	0.0440348	AT3G62960	8.45321	5.81889e-11	AT1G43666	-0.599921	7.25501e-38	AT4G22230	3.14103	0.0145907	AT3G25690	-0.601351	0.0199635	AT4G37620	3.82072	0.0486279
AT1G35190	-0.604854	0.0484525	AT1G64700	8.39805	6.66743e-29	AT1G61215	-0.600254	0.0310604	AT1G52470	3.08789	1.24323e-08	AT5G06610	-0.602495	0.000503593	AT4G22230	3.80765	3.91193e-20
AT4G35725	-0.604912	2.05784e-75	AT1G43160	8.39791	7.65457e-22	AT5G65590	-0.600325	3.88235e-12	AT3G22100	3.07022	0.00521624	AT4G23950	-0.60284	4.50343e-05	AT4G15755	3.80607	2.25727e-09
AT5G52450	-0.605013	0.000560881	AT2G25510	8.39521	1.02874e-10	AT5G04045	-0.600509	2.68562e-24	AT1G07190	3.06688	0.0224172	AT2G20260	-0.603304	1.87434e-28	AT1G77870	3.73669	1.70203e-15
AT3G24060	-0.605251	4.53647e-06	AT2G42820	8.35283	5.02747e-11	AT5G34940	-0.600556	1.57372e-16	AT5G60880	3.03893	6.65209e-13	AT5G65380	-0.604137	0.0302521	AT2G21720	3.72516	1.09126e-12
AT4G12100	-0.605682	0.0147918	AT4G15700	8.34472	1.44105e-14	AT1G56210	-0.600624	0.0218242	AT4G09350	2.93771	0.00334926	AT4G14713	-0.604529	0.000747591	AT2G34080	3.66696	0.0139134
AT1G60986	-0.606139	1.37705e-26	AT3G21600	8.33792	2.00404e-35	AT1G22670	-0.601377	5.11505e-05	AT5G14565	2.92907	2.62254e-05	AT1G67550	-0.604827	0.0280243	AT3G15950	3.64557	0.000360011
AT2G03770	-0.60651	0.000494017	AT5G59080	8.32949	2.23597e-21	AT2G40580	-0.601623	5.96785e-12	AT3G48208	2.89321	0.0128695	AT4G02380	-0.605415	0.0189878	AT1G54000	3.61937	0.0220108
AT3G15520	-0.606984	3.91196e-06	AT3G43250	8.27284	8.50367e-11	AT3G58980	-0.601844	2.61902e-08	AT2G14160	2.87676	1.68596e-12	AT5G57500	-0.60559	4.35456e-05	AT1G72890	3.61655	0.0196643
AT3G55665	-0.608315	2.5243e-22	AT3G49120	8.26153	8.92352e-11	AT5G03240	-0.602231	3.35337e-85	AT5G52780	2.83025	2.81939e-16	AT5G19500	-0.605629	0.0159716	AT1G72080	3.61357	4.73195e-07
AT1G47128	-0.608324	3.89175e-25	AT2G28510	8.25204	2.14326e-10	AT5G13600	-0.602354	3.74604e-34	AT2G40210	2.81019	0.0489676	AT1G49435	-0.606137	6.90365e-18	AT1G52070	3.55834	5.10467e-24
AT5G54350	-0.608382	1.21149e-27	AT4G00780	8.251	2.21567e-10	AT3G20980	-0.602517	0.00242846	AT1G12660	2.78996	0.00122141	AT4G37630	-0.60618	9.64643e-05	AT1G33080	3.52262	3.54486e-08
AT1G79915	-0.608954	0.0312669	AT1G67870	8.23565	8.48259e-88	AT5G09570	-0.603213	4.82793e-30	AT1G02490	2.77451	0.0467921	AT2G03590	-0.606671	1.64906e-05	AT3G05975	3.51549	0.000702961
AT4G14690	-0.609207	7.13732e-34	AT2G14960	8.22717	3.06378e-10	AT4G38320	-0.603674	0.00738221	AT1G70820	2.74725	4.40498e-20	AT5G38280	-0.607393	4.44531e-05	AT1G14120	3.50634	3.49551e-06
AT3G25750	-0.609535	0.00759821	AT3G02480	8.22252	1.27148e-10	AT4G12700	-0.604809	9.80322e-14	AT1G65770	2.74694	0.00440371	AT3G22460	-0.607836	0.0100988	AT2G01240	3.45558	0.0282545
AT1G65950	-0.610248	5.57457e-07	AT2G23600	8.18948	3.27883e-10	AT2G06255	-0.605248	6.4458e-18	AT4G33550	2.74582	0.000851253	AT4G12800	-0.607997	1.19986e-53	AT1G15560	3.40451	0.0322922
AT3G45990	-0.610707	5.2513e-05	AT1G31580	8.18079	3.59209e-10	AT4G33580	-0.605382	2.17602e-25	AT3G22275	2.71584	0.000110083	AT3G59420	-0.608551	0.000277519	AT5G11620	3.30258	0.0139087
AT2G41290	-0.611298	1.61429e-32	AT3G18260	8.11384	5.37742e-10	AT5G43980	-0.605968	2.85816e-17	AT1G53930	2.68195	0.0252264	AT5G28910	-0.609183	1.62354e-09	AT4G33020	3.28245	4.65151e-05
AT5G36120	-0.611436	1.60468e-09	AT3G25770	8.10384	9.93577e-99	AT3G27020	-0.606262	1.61099e-17	AT1G09750	2.68154	0.0124807	AT5G65590	-0.609503	2.1042e-30	AT2G34890	3.28128	2.07978e-104
AT2G26870	-0.611716	2.30977e-16	AT5G48690	8.09224	7.75753e-10	AT3G12560	-0.606745	1.30669e-19	AT3G15840	2.66186	6.21889e-51	AT3G08900	-0.60974	5.9034e-55	AT3G10590	3.27655	4.13293e-18
AT5G09730	-0.611952	1.80201e-106	AT2G32510	8.00464	1.21934e-09	AT1G26260	-0.607383	6.88888e-08	AT2G21720	2.59502	0.00037838	AT3G44720	-0.609776	3.31729e-15	AT1G31640	3.1726	6.1525e-26
AT5G42242	-0.61253	1.76922e-16	AT1G69940	7.99111	2.54442e-13	AT3G59150	-0.607908	3.22635e-13	AT2G06002	2.57517	0.00245036	AT5G04880	-0.610068	0.00464214	AT1G54040	3.17194	9.71328e-22
AT3G57240	-0.612611	8.30313e-15	AT2G18196	7.96695	7.6485e-26	AT1G20840	-0.607922	6.22362e-30	AT2G38640	2.56993	0.00543929	AT5G25410	-0.610331	0.0287307	AT3G24790	3.12324	0.000254018
AT3G29290	-0.613941	0.00236894	AT5G43440	7.93896	1.66194e-09	AT3G10360	-0.608087	1.34554e-06	AT2G04040	2.56958	0.00167364	AT1G07290	-0.611023	0.00213708	AT1G21990	3.11994	0.019878
AT1G69450	-0.614596	0.000781564	AT3G17110	7.93889	1.79746e-09	AT1G30570	-0.608343	0.000487584	AT1G66760	2.56745	0.00924874	AT4G24810	-0.611308	8.0915e-06	AT5G20370	3.11814	0.001897
AT1G55480	-0.614765	1.79897e-17	AT3G03200	7.92178	1.92336e-09	AT4G26060	-0.608511	1.36736e-05	AT1G29300	2.56056	0.0017852	AT2G39470	-0.611398	0.00680223	AT1G73850	3.08557	0.000192356
AT5G40942	-0.615003	0.000132394	AT4G08670	7.921	7.14468e-10	AT1G63440	-0.608657	0.020106	AT5G52250	2.53987	2.33379e-05	AT5G24330	-0.611511	3.81285e-06	AT5G53730	3.06138	2.06514e-16
AT5G53610	-0.615069	2.64625e-41	AT5G16960	7.91984	8.28636e-10	AT5G10950	-0.609431	2.54033e-19	AT1G50055	2.53942	0.00455818	AT4G14690	-0.612501	4.32608e-22	AT1G77830	3.02252	3.13166e-07
AT1G70560	-0.615642	0.022226	AT2G03710	7.91938	1.93042e-09	AT4G14410	-0.610147	9.07932e-09	AT2G18870	2.51059	0.00513888	AT5G17590	-0.613865	6.78623e-16	AT2G29150	2.99364	1.03746e-06
AT5G58830	-0.615737	6.46145e-29	AT2G37900	7.9191	4.53957e-13	AT2G43340	-0.61037	0.000853077	AT5G02330	2.49324	0.0115583	AT4G37360	-0.614087	8.98957e-23	AT5G07530	2.98936	9.80592e-30
AT3G22690	-0.616181	0.0240087	AT3G56620	7.916	1.74702e-25	AT5G67550	-0.610787	0.00856182	AT3G24520	2.49299	0.00166249	AT5G56810	-0.614276	0.0261622	AT5G24770	2.98135	0.00102246
AT5G19500	-0.616439	0.00510452	AT3G05620	7.89929	2.13471e-09	AT1G26797	-0.611781	2.48432e-50	AT3G01830	2.47154	7.78728e-11	AT1G29170	-0.6144	4.14441e-06	AT4G28790	2.97282	7.20273e-22
AT3G11210	-0.61644	4.98681e-10	AT4G29930	7.89903	8.35358e-10	AT5G66150	-0.611814	3.51198e-15	AT1G12665	2.46791	2.18245e-15	AT2G46070	-0.614897	3.89737e-09	AT3G21720	2.95546	2.85652e-14
AT1G64940	-0.616894	7.59975e-05	AT3G25620	7.89875	2.91779e-09	AT5G40720	-0.612361	0.0119973	AT3G45243	2.45617	4.03728e-10	AT2G42365	-0.61549	0.00717394	AT1G57775	2.9385	0.0359617
AT1G67390	-0.61732	0.000619289	AT3G44220	7.89512	2.19121e-09	AT1G56580	-0.612744	6.19698e-28	AT1G66300	2.44213	0.00568006	AT1G31130	-0.616308	8.74361e-22	AT4G25530	2.92861	3.65555e-34
AT5G53490	-0.617402	4.73855e-09	AT5G64240	7.89342	2.25506e-68	AT3G41979	-0.61287	0.0144748	AT1G65620	2.4386	0.0492932	AT2G17972	-0.616372	0.000184836	AT1G14280	2.92154	0.000125782
AT5G41830	-0.617817	0.000542216	AT2G39850	7.88831	5.88868e-13	AT5G41340	-0.613002	1.73567e-58	AT3G10815	2.42314	0.00304475	AT5G66960	-0.616593	0.0498898	AT2G46970	2.91615	1.08468e-48
AT1G01530	-0.617954	8.57417e-09	AT5G67050	7.86538	2.64858e-09	AT4G20720	-0.613206	0.00247239	AT5G14570	2.3732	0.00567256	AT5G60800	-0.618027	5.37875e-07	AT2G27670	2.91515	1.40916e-10
AT4G18430	-0.618206	0.00191587	AT3G18280	7.85386	8.03395e-13	AT4G39330	-0.613345	5.85556e-57	AT2G42540	2.34733	0.000966921	AT3G61640	-0.618146	3.02895e-16	AT1G36675	2.90762	0.0185036
AT3G53800	-0.61846	8.7919e-06	AT3G01940	7.84001	2.98634e-09	AT2G01810	-0.613514	8.62748e-06	AT1G60870	2.34645	1.4319e-09	AT2G06050	-0.61838	1.9765e-06	AT1G71320	2.90037	1.61731e-08
AT1G72800	-0.618647	0.00444946	AT1G19550	7.80487	1.57369e-09	AT2G28120	-0.613731	4.43321e-06	AT3G16420	2.34275	0.000414609	AT2G21590	-0.618965	9.64472e-20	AT1G35750	2.89982	0.000278832
AT5G56100	-0.619265	2.99787e-16	AT5G46530	7.79711	4.81848e-09	AT3G13430	-0.614127	1.44018e-11	AT3G54310	2.32778	0.00133751	AT3G19240	-0.619337	3.72457e-32	AT4G10160	2.89394	0.000893812
AT3G14850	-0.619604	5.2973e-36	AT1G68330	7.78094	1.41508e-12	AT3G16910	-0.614579	2.90224e-35	AT1G09932	2.318	0.00916555	AT5G26730	-0.620102	0.000349441	AT1G28330	2.88749	2.19682e-68
AT2G20080	-0.619806	5.22483e-09	AT3G05640	7.76162	5.39008e-09	AT1G11280	-0.614857	0.0115977	AT3G55630	2.31259	5.33976e-15	AT1G34750	-0.620841	3.06151e-07	AT3G17203	2.88325	0.00546419
AT2G37540	-0.620018	1.37337e-42	AT5G16080	7.75278	6.52908e-09	AT1G27240	-0.615055	0.0052202	AT3G14060	2.31176	0.0422885	AT1G05630	-0.622364	0.000537874	AT2G03190	2.855	5.59059e-45
AT2G15340	-0.620205	5.46331e-25	AT4G36410	7.74452	2.47758e-18	AT3G53730	-0.615853	7.57024e-85	AT3G23530	2.28529	3.04095e-07	AT2G27690	-0.6227	3.24038e-15	AT3G30843	2.85118	0.00220636
AT4G27890	-0.620739	4.16475e-11	AT2G37590	7.74299	5.71869e-09	AT3G42830	-0.615907	4.39953e-45	AT1G03800	2.26518	0.000362746	AT4G12830	-0.62281	0.00022905	AT1G23600	2.84586	5.43701e-08
AT2G03330	-0.621205	0.00465085	AT5G43380	7.70932	2.63675e-47	AT1G16500	-0.616084	2.21306e-35	AT5G19250	2.25898	2.13627e-05	AT4G11300	-0.622969	0.000482163	AT3G49040	2.83316	5.81121e-06
AT3G08940	-0.621247	2.15781e-24	AT3G14040	7.6968	4.01724e-18	AT3G09850	-0.616346	1.68501e-31	AT5G39210	2.24038	0.0185814	AT4G00260	-0.623072	0.0260741	AT2G17050	2.78223	0.0320291
AT4G38030	-0.621889	2.82418e-12	AT3G11680	7.64989	9.54836e-18	AT5G16240	-0.617464	3.41121e-26	AT5G44630	2.21886	0.00157253	AT3G14650	-0.623363	0.000586096	AT3G46230	2.77756	1.94889e-28
AT3G06470	-0.62216	3.85605e-06	AT2G14620	7.63774	1.06386e-08	AT4G20860	-0.617958	0.00159201	AT1G03220	2.21719	7.30287e-12	AT3G61890	-0.623646	1.42298e-07	AT1G49310	2.77046	0.0081475
AT1G03055	-0.622521	3.00305e-07	AT1G68230	7.63485	1.2073e-08	AT1G53170	-0.61816	6.64167e-25	AT1G12940	2.2169	1.29378e-05	AT5G46760	-0.623722	2.26636e-10	AT1G20360	2.76895	1.00078e-06
AT3G01720	-0.623851	3.20582e-05	AT2G40750	7.61324	1.24997e-08	AT5G03200	-0.618264	2.04287e-13	AT5G14010	2.20644	0.0222297	AT2G39700	-0.624967	1.52672e-16	AT5G59540	2.75207	0.0305151
AT5G64040	-0.624509	9.33504e-64	AT5G19260	7.60965	4.65239e-09	AT4G28190	-0.618276	1.62885e-25	AT3G52310	2.19571	0.000733556	AT4G34040	-0.626147	3.03598e-28	AT1G53708	2.74971	0.0268368
AT4G25900	-0.625279	2.85634e-20	AT3G53960	7.6077	1.49292e-08	AT1G30120	-0.618382	2.96989e-133	AT5G35890	2.18996	0.0228095	AT3G02110	-0.626773	0.0373794	AT3G61270	2.74822	0.0349432
AT3G20100	-0.626353	2.88305e-12	AT5G17260	7.59787	4.85858e-09	AT2G16360	-0.618729	0.0413744	AT1G14150	2.189	2.55003e-06	AT5G63250	-0.627584	2.57626e-35	AT1G26800	2.74394	0.0294339
AT5G49300	-0.626785	0.0249576	AT4G17905	7.5651	1.86407e-08	AT4G15020	-0.618745	3.13917e-23	AT4G29200	2.18491	0.00390991	AT1G77270	-0.6276	0.000217804	AT1G23580	2.72858	4.30008e-10
AT2G35690	-0.627472	1.1111e-09	AT1G61830	7.55528	1.93252e-08	AT5G59970	-0.619558	9.43646e-41	AT3G51910	2.16317	0.00536225	AT5G45720	-0.62882	7.09038e-05	AT1G65890	2.71145	0.0162495
AT3G45300	-0.628428	1.11463e-12	AT1G33475	7.55517	2.75454e-08	AT4G08530	-0.619649	5.4931e-16	AT3G32925	2.16213	0.0424614	AT2G02100	-0.629577	2.9408e-44	AT5G17730	2.70505	5.86796e-10
AT1G73120	-0.629149	0.0403362	AT3G59455	7.54324	2.08388e-08	AT4G39590	-0.619794	0.000626575	AT5G22190	2.1476	0.0413748	AT2G15320	-0.63076	0.0344499	AT3G05936	2.70462	3.21768e-07
AT2G25330	-0.62925	0.000417642	AT2G13820	7.53023	2.5055e-08	AT1G69630	-0.619828	3.39557e-06	AT5G35575	2.147	2.14437e-27	AT3G17350	-0.631972	0.0256991	AT2G37810	2.69472	2.86342e-07
AT4G11810	-0.630087	1.4062e-05	AT1G60360	7.52973	2.0709e-08	AT1G15330	-0.620066	0.00947139	AT5G06230	2.14619	0.028181	AT1G68220	-0.632145	6.9935e-44	AT3G18550	2.6829	5.99747e-15
AT3G46680	-0.630467	0.00380806	AT3G56400	7.50005	2.60179e-55	AT3G11160	-0.620462	1.8225e-06	AT5G47175	2.12294	4.46842e-34	AT3G60930	-0.632316	0.0263064	AT2G32020	2.67684	0.00318225
AT5G27290	-0.63063	7.46938e-05	AT1G70690	7.47767	1.0891e-08	AT2G35350	-0.620508	9.63732e-35	AT2G22540	2.11534	0.000318622	AT2G46730	-0.632399	0.0116826	AT5G25950	2.6584	4.59869e-26
AT4G37290	-0.630856	3.30177e-05	AT4G13992	7.46873	3.44744e-08	AT3G20670	-0.621213	4.75792e-34	AT3G52790	2.11077	6.17466e-06	AT1G12805	-0.633556	7.00012e-12	AT5G48540	2.65417	0.000769974
AT3G16460	-0.630975	0.00477306	AT4G01470	7.44665	4.28055e-08	AT3G15355	-0.621426	6.79589e-30	AT1G19840	2.10808	0.000167121	AT5G25560	-0.634965	1.26598e-11	AT4G33960	2.6435	5.72075e-07
AT5G34940	-0.631257	5.31524e-40	AT5G23810	7.42178	1.93811e-11	AT3G11310	-0.621992	1.97373e-10	AT1G61110	2.10043	0.00219076	AT1G28100	-0.635111	0.0239949	AT5G53780	2.64292	0.00898585
AT3G05345	-0.631835	0.00686491	AT1G23530	7.42162	5.1829e-08	AT5G60580	-0.622263	1.46883e-27	AT4G13860	2.0954	0.0278091	AT3G62700	-0.635809	0.00168158	AT2G38640	2.6388	1.95494e-06
AT5G24316	-0.632066	7.43546e-41	AT5G03890	7.4148	1.44737e-08	AT3G18470	-0.622451	4.88217e-16	AT4G14130	2.09274	0.00562636	AT3G24600	-0.635844	4.02941e-16	AT5G44050	2.61384	2.13998e-26
AT3G18500	-0.632351	7.67785e-07	AT5G48060	7.41275	1.41668e-08	AT5G61260	-0.624697	1.20104e-08	AT4G38410	2.09139	0.0114913	AT3G08990	-0.636184	0.000128819	AT2G25980	2.60877	0.00727317
AT5G63800	-0.632578	1.40674e-12	AT2G34530	7.40607	6.16519e-08	AT4G34040	-0.624975	3.0817e-39	AT4G38400	2.09083	0.0145681	AT1G09370	-0.636669	5.99164e-08	AT5G65370	2.60728	1.71665e-15
AT3G20210	-0.633818	1.60522e-79	AT4G36880	7.40247	4.65625e-08	AT1G74960	-0.624988	3.91486e-69	AT3G28890	2.08888	2.08768e-11	AT2G01913	-0.636865	0.0159822	AT1G34245	2.60034	6.45044e-73
AT5G12060	-0.63384	1.86547e-30	AT3G15353	7.39016	0	AT5G53090	-0.625399	3.09784e-15	AT3G15357	2.07506	2.92427e-64	AT5G49480	-0.637018	1.76645e-08	AT2G34600	2.56317	0.00245484
AT4G20200	-0.633847	0.000804154	AT4G05100	7.36657	5.79061e-08	AT1G43690	-0.625528	1.55008e-20	AT2G22930	2.06388	0.0173451	AT1G16070	-0.637132	0.000155627	AT1G66725	2.56149	0.0119196
AT1G15490	-0.633988	0.0144041	AT1G79430	7.32815	1.09192e-26	AT2G35690	-0.625626	2.6271e-19	AT5G11920	2.05355	0.00484797	AT3G46780	-0.637199	8.26888e-19	AT2G03760	2.54684	0.0240135
AT1G64295	-0.634489	0.000667589	AT4G24180	7.32217	2.46863e-08	AT1G23950	-0.626413	1.50658e-76	AT2G02060	2.04506	1.14547e-05	AT1G66130	-0.637336	3.71511e-06	AT5G49780	2.54231	0.000838871
AT1G77932	-0.635481	0.00239275	AT5G67310	7.30004	2.66751e-08	AT3G42170	-0.626484	2.13516e-37	AT2G16895	2.04081	1.61409e-06	AT5G52545	-0.637786	0.0069291	AT1G08985	2.53301	1.10904e-18
AT3G03410	-0.635494	6.13655e-18	AT2G47585	7.25936	1.26484e-07	AT5G38170	-0.626489	2.61517e-141	AT5G12910	2.01974	0.0212969	AT3G17040	-0.638012	9.05593e-09	AT5G39230	2.52755	0.00017377
AT3G17480	-0.636366	0.00127749	AT5G08391	7.25805	1.33131e-07	AT1G18120	-0.62701	0.00889446	AT2G34650	2.00089	6.55581e-16	AT3G51440	-0.63816	0.00586832	AT1G26799	2.52086	3.68407e-07
AT1G57800	-0.636678	1.79136e-11	AT3G04030	7.24183	1.25052e-07	AT1G32280	-0.62814	5.74607e-22	AT5G67080	1.99543	0.00744956	AT2G45480	-0.638421	0.00024711	AT3G51910	2.50511	0.000122806
AT5G63230	-0.637184	2.12442e-61	AT4G36620	7.23913	1.24149e-07	AT5G54300	-0.628704	4.7125e-08	AT2G26150	1.99512	2.16565e-09	AT3G57380	-0.639361	0.0237314	AT1G23660	2.48946	7.02148e-05
AT2G38255	-0.637598	5.53986e-56	AT1G47980	7.19907	4.77016e-08	AT3G24210	-0.62903	8.60243e-17	AT4G04330	1.9903	0.0129766	AT5G19560	-0.6397	0.00125255	AT1G23110	2.46601	0.0218561
AT2G06005	-0.637756	0.0275386	AT3G15800	7.16024	2.02553e-07	AT3G43350	-0.629089	0.0106733	AT5G01840	1.99012	6.52636e-05	AT1G67420	-0.640079	2.06693e-14	AT5G39560	2.46582	0.0408627
AT5G60553	-0.637999	8.6745e-24	AT1G19610	7.14429	2.10867e-07	AT2G36640	-0.62921	1.22757e-06	AT1G16910	1.98291	0.00722877	AT1G77520	-0.640298	2.5608e-24	AT3G50030	2.46467	0.0185014
AT1G17150	-0.638442	2.0951e-05	AT4G15920	7.12878	6.95802e-08	AT4G01160	-0.6296	7.25327e-07	AT3G17185	1.98281	0.00541196	AT2G39650	-0.640525	3.72435e-31	AT4G05630	2.44552	8.25091e-28
AT3G01870	-0.638467	7.18248e-09	AT5G11990	7.1257	2.40212e-07	AT1G75460	-0.630359	0.0410562	AT3G09270	1.97984	0.00452883	AT3G07670	-0.640535	5.41056e-05	AT5G13825	2.43431	0.0381122
AT1G48195	-0.638895	3.66812e-24	AT4G19850	7.10938	2.76739e-07	AT1G66170	-0.6307	0.00136884	AT4G21870	1.97162	0.00116368	AT5G07210	-0.641543	2.8955e-29	AT1G49190	2.42534	8.24995e-09
AT5G67370	-0.638944	0.000430247	AT5G64700	7.09048	3.59865e-07	AT3G61500	-0.631258	1.14559e-42	AT3G17690	1.97155	2.34918e-05	AT3G45443	-0.641547	0.00422013	AT1G54640	2.42273	0.00353627
AT1G15170	-0.639674	9.25993e-05	AT1G65910	7.07501	1.00456e-07	AT3G27325	-0.631287	2.8333e-07	AT3G26290	1.96956	7.76308e-23	AT4G02280	-0.641694	0.0293035	AT2G29330	2.40731	1.6542e-11
AT1G60550	-0.640411	1.45402e-11	AT1G33790	7.06107	3.70302e-07	AT5G17290	-0.632123	3.02996e-14	AT4G19380	1.96809	2.346e-12	AT3G62690	-0.641709	0.0315072	AT5G28845	2.39372	0.0473332
AT4G04640	-0.640755	7.21213e-41	AT2G05380	7.03809	1.14297e-07	AT2G27930	-0.632818	1.16688e-24	AT2G29440	1.96732	0.0248074	AT1G76110	-0.642931	1.64257e-15	AT1G28430	2.38728	4.63522e-58
AT2G39210	-0.641504	6.85331e-05	AT3G54040	7.03595	1.20274e-07	AT1G51520	-0.632951	0.00011741	AT1G53470	1.96319	3.32376e-08	AT1G20440	-0.645158	9.86462e-20	AT1G64295	2.37694	0.00254699
AT3G05860	-0.642151	1.83692e-15	AT1G22710	7.02542	1.7183e-118	AT1G69800	-0.633082	9.10144e-23	AT2G02130	1.96045	9.38102e-10	AT1G78580	-0.645559	1.29566e-35	AT5G03510	2.36103	0.000316116
AT5G35630	-0.643956	1.80633e-29	AT1G73040	7.02048	4.62759e-07	AT1G26620	-0.633226	1.02681e-08	AT5G09660	1.94144	1.89569e-69	AT4G15800	-0.646334	2.24392e-05	AT5G20110	2.35536	0.0480275
AT1G32080	-0.644211	0.00552004	AT1G19540	6.99961	6.11828e-38	AT1G30920	-0.633278	1.81622e-26	AT2G34920	1.93981	0.00402292	AT3G58820	-0.646458	0.000974061	AT3G52810	2.3476	7.51517e-10
AT5G06760	-0.645214	0.0447888	AT4G36160	6.9928	1.61543e-07	AT2G24880	-0.633348	1.6373e-05	AT1G14518	1.93497	0.0143255	AT1G60700	-0.647288	6.78748e-05	AT5G57400	2.34515	0.000182301
AT1G42970	-0.645687	1.95643e-44	AT3G23030	6.99126	3.68214e-103	AT3G20030	-0.633369	1.26086e-77	AT2G34500	1.9237	0.0133367	AT3G14130	-0.647502	0.000158896	AT2G23800	2.33913	1.52392e-53
AT1G17260	-0.646006	2.75055e-41	AT3G28790	6.97165	1.06558e-10	AT1G58160	-0.633709	0.000151089	AT5G53200	1.92293	6.52965e-08	AT1G76040	-0.647526	1.33207e-05	AT2G28790	2.33705	4.15027e-214
AT2G37720	-0.646761	1.43218e-36	AT3G28830	6.97042	2.33292e-47	AT2G27210	-0.634655	4.82677e-12	AT3G45245	1.9201	8.35662e-06	AT2G13790	-0.647652	0.000402779	AT4G36880	2.33512	8.83856e-08
AT3G51440	-0.647232	0.0121734	AT4G27970	6.96763	6.82195e-07	AT3G03350	-0.635062	0.000256836	AT5G67420	1.9066	4.30001e-06	AT2G02580	-0.648459	0.0168062	AT1G49900	2.33405	0.000186034
AT5G09370	-0.648437	6.90905e-103	AT3G22400	6.93947	1.79183e-14	AT2G36695	-0.635429	0.00319078	AT5G04980	1.90651	0.0371437	AT1G11580	-0.648475	6.22483e-05	AT1G51320	2.32354	2.24013e-57
AT1G58055	-0.64853	2.90125e-10	AT4G25950	6.91192	8.33142e-07	AT5G13210	-0.635466	2.07453e-13	AT5G20430	1.90369	8.15463e-09	AT1G42990	-0.649181	1.00945e-18	AT5G13940	2.31927	0.00914368
AT4G18810	-0.64905	3.68479e-10	AT1G11080	6.90399	1.82956e-32	AT3G19800	-0.63583	0.0189536	AT5G66690	1.89947	0.000446715	AT5G15070	-0.649189	3.34832e-09	AT2G27140	2.30599	1.50155e-06
AT5G43780	-0.649248	4.73219e-06	AT2G28355	6.89478	9.07071e-07	AT3G61900	-0.635987	0.00320123	AT1G30100	1.89692	0.0251859	AT4G25300	-0.649962	0.0138551	AT2G34000	2.28491	0.000877941
AT4G18870	-0.649418	2.72739e-16	AT1G62700	6.89441	1.01182e-06	AT5G23050	-0.636648	4.34527e-17	AT2G15840	1.88771	1.19438e-05	AT3G18960	-0.650117	6.24611e-08	AT4G23670	2.27626	5.77268e-211
AT2G28880	-0.649903	7.21064e-08	AT4G16008	6.8942	2.48352e-07	AT1G74720	-0.63811	9.50961e-15	AT5G64620	1.88726	7.45266e-08	AT5G01370	-0.650271	5.00621e-28	AT3G26740	2.27129	0.00185705
AT4G28365	-0.650269	0.0132989	AT4G37730	6.8888	1.19655e-59	AT5G50240	-0.638239	0.0139852	AT1G73610	1.87809	2.46234e-13	AT2G23410	-0.650393	1.27264e-23	AT3G54550	2.26275	1.67961e-131
AT3G16175	-0.650375	0.00543851	AT3G17760	6.88092	1.57008e-06	AT5G34853	-0.638537	1.13412e-11	AT5G46230	1.86795	7.12153e-65	AT1G15170	-0.650518	0.00483894	AT5G35575	2.23939	2.73608e-10
AT5G66520	-0.650712	0.0284454	AT5G49700	6.87624	9.64556e-07	AT4G21480	-0.638638	3.97108e-50	AT2G01422	1.85835	8.16815e-21	AT3G43690	-0.651806	2.23068e-16	AT2G45180	2.23324	0.0144512
AT5G42070	-0.651047	2.03709e-06	AT2G20630	6.87052	7.08129e-41	AT4G11940	-0.63993	0.0112315	AT3G25420	1.85644	8.3269e-08	AT1G34420	-0.651991	0.0487341	AT2G19820	2.22996	5.94239e-24
AT2G40580	-0.651355	0.028781	AT3G11480	6.86155	1.26513e-09	AT5G61980	-0.640109	9.67327e-06	AT2G44600	1.85589	9.77661e-05	AT5G66210	-0.652028	8.33115e-23	AT4G01160	2.21464	1.43508e-116
AT5G10230	-0.651624	1.62871e-47	AT2G16050	6.85983	1.54781e-06	AT1G67160	-0.640542	0.0108462	AT5G14890	1.85303	1.32586e-08	AT3G58830	-0.652235	4.84361e-06	AT1G64035	2.21316	0.00062639
AT5G17170	-0.651695	1.74805e-17	AT2G17450	6.85529	1.35493e-27	AT5G27950	-0.64079	8.12372e-05	AT3G10900	1.84811	5.02621e-05	AT2G16900	-0.652726	4.90944e-07	AT3G22421	2.20504	0.042898
AT5G54270	-0.652453	3.12656e-73	AT1G11915	6.85253	1.28875e-06	AT3G25070	-0.641805	0.0414472	AT5G46050	1.84217	8.64777e-07	AT4G27520	-0.653532	1.54312e-31	AT4G37060	2.20046	0.00525374
AT2G22840	-0.653029	0.00634303	AT5G23360	6.84631	4.95587e-14	AT5G54340	-0.642042	5.02661e-05	AT3G61250	1.84157	2.13536e-13	AT5G39410	-0.653805	3.28499e-26	AT5G17540	2.20023	2.36305e-09
AT5G45680	-0.653778	1.12078e-14	AT4G36470	6.80156	1.71863e-06	AT1G36340	-0.642107	2.8712e-75	AT3G16250	1.83614	2.66905e-05	AT2G34300	-0.6545	1.26077e-07	AT1G58270	2.19718	0.0286364
AT3G03260	-0.653974	2.29209e-21	AT3G05960	6.77997	4.51521e-07	AT3G02590	-0.642772	1.307e-08	AT3G51750	1.83613	4.76123e-05	AT3G16140	-0.654694	2.83599e-41	AT4G28775	2.18655	1.15585e-22
AT2G32480	-0.65477	9.7164e-10	AT2G16130	6.77506	1.92322e-06	AT5G38895	-0.643044	0.00259213	AT5G20440	1.82702	4.69674e-09	AT1G66180	-0.65504	0.0248434	AT4G04313	2.17976	0.003944
AT5G57640	-0.654897	3.0451e-05	AT2G14290	6.76202	2.07433e-06	AT1G49730	-0.643344	2.70883e-05	AT2G22350	1.82116	0.0366413	AT1G19210	-0.65656	9.77606e-06	AT1G57780	2.17774	9.14817e-09
AT1G53420	-0.654934	0.0269616	AT1G61120	6.74141	2.76316e-09	AT2G02040	-0.6437	6.30707e-21	AT1G75920	1.82008	0.0317186	AT2G40880	-0.656838	3.91336e-05	AT2G31750	2.17534	1.41779e-06
AT5G25950	-0.655019	4.24946e-13	AT5G09550	6.73581	6.54837e-07	AT5G59120	-0.643743	8.20686e-90	AT2G34555	1.8196	6.82225e-07	AT1G22403	-0.657342	0.000303035	AT2G24950	2.17443	1.41349e-07
AT2G34420	-0.656959	4.63567e-83	AT2G43590	6.72701	7.92445e-07	AT4G10950	-0.643781	0.000178237	AT5G62040	1.80367	1.46674e-06	AT5G42070	-0.658487	1.91713e-05	AT3G19410	2.162	0.00809824
AT3G30720	-0.657485	7.7817e-05	AT2G26690	6.70106	7.42009e-07	AT1G49810	-0.64385	1.20635e-09	AT5G53610	1.80112	3.96407e-50	AT4G17490	-0.659477	0.000896826	AT4G39670	2.15271	2.67328e-30
AT1G32060	-0.657567	1.42082e-40	AT2G20362	6.67235	4.04077e-06	AT2G21850	-0.644083	0.000142874	AT1G80090	1.79692	2.93937e-10	AT5G46750	-0.659877	3.34829e-29	AT1G64690	2.1494	0.00386732
AT4G16810	-0.657896	1.16098e-13	AT1G68740	6.6668	1.67404e-42	AT5G61940	-0.645517	0.0399442	AT5G57980	1.79107	0.00010908	AT3G13275	-0.659993	2.16716e-11	AT5G62360	2.14399	5.9542e-31
AT3G19800	-0.658175	0.0190678	AT5G20240	6.6637	2.28821e-17	AT3G04660	-0.645771	0.0101248	AT2G07678	1.77255	0.0418524	AT3G05345	-0.660281	0.00127501	AT1G05291	2.14268	0.000783509
AT4G23350	-0.658736	9.66081e-18	AT5G25490	6.63013	1.08196e-06	AT2G17723	-0.6462	9.87576e-45	AT3G05152	1.76606	8.25549e-16	AT3G05625	-0.660294	1.11144e-07	AT1G70820	2.13523	1.64533e-08
AT4G01500	-0.659581	4.49007e-08	AT4G32714	6.62002	1.15373e-06	AT5G05030	-0.647391	1.81218e-147	AT5G42720	1.76187	1.94201e-25	AT1G01620	-0.66081	2.20201e-46	AT3G16460	2.13272	0.0242146
AT1G75690	-0.659653	1.17903e-16	AT5G28237	6.61986	5.09294e-13	AT3G53810	-0.648974	0.00733195	AT4G24650	1.75724	0.000643944	AT1G52347	-0.660931	0.00500796	AT4G37990	2.12635	4.37349e-11
AT5G60440	-0.660632	4.64666e-17	AT5G35735	6.61047	4.231e-230	AT4G34680	-0.649262	0.00191868	AT2G22190	1.75078	9.78725e-05	AT4G16860	-0.662905	3.26497e-06	AT5G23370	2.11231	0.039916
AT5G46760	-0.661362	1.08321e-06	AT4G29920	6.60913	1.01223e-08	AT1G20240	-0.649344	1.45213e-49	AT5G47920	1.75051	0.000542417	AT4G09760	-0.6632	3.9376e-06	AT1G74460	2.10966	9.93537e-05
AT5G25470	-0.661543	1.68295e-06	AT4G13230	6.60337	4.87588e-06	AT3G45690	-0.649566	3.14735e-07	AT2G31380	1.74608	0.000248518	AT2G42110	-0.663903	9.05796e-10	AT4G36450	2.10404	5.13736e-06
AT3G49450	-0.662011	0.0154398	AT2G28085	6.60005	5.33555e-06	AT1G12240	-0.649622	7.80528e-22	AT1G76080	1.74465	4.14068e-22	AT5G09250	-0.663908	6.20212e-07	AT4G18870	2.09941	4.85408e-05
AT5G25900	-0.66264	4.64674e-29	AT5G11620	6.58938	1.32903e-06	AT2G28740	-0.649805	2.52586e-50	AT2G02140	1.73988	9.74446e-11	AT1G13960	-0.665237	0.040158	AT5G05690	2.09501	4.99114e-45
AT2G24696	-0.662769	4.79927e-06	AT3G07850	6.58677	5.30496e-33	AT1G13750	-0.6499	0.0294127	AT1G76560	1.73412	1.06259e-07	AT3G18090	-0.665945	1.15299e-08	AT5G24780	2.08596	0.0088395
AT2G36145	-0.662888	7.0018e-10	AT5G08370	6.56256	1.53772e-06	AT1G04770	-0.649992	3.58091e-12	AT3G62410	1.73153	0.00759449	AT4G34071	-0.666893	0.0431094	AT1G78850	2.08283	0.00071246
AT4G37950	-0.663067	1.33927e-07	AT3G17730	6.5516	1.8844e-06	AT1G15300	-0.650483	8.32915e-08	AT1G73965	1.72978	2.05726e-06	AT3G54040	-0.667383	0.000713048	AT1G17310	2.07896	0.0357065
AT1G07690	-0.663346	2.84522e-06	AT1G08500	6.54941	8.72856e-06	AT2G17220	-0.650731	0.000576818	AT1G11120	1.72278	0.0316253	AT2G17530	-0.668043	5.97647e-12	AT5G04200	2.07879	2.23814e-21
AT1G49975	-0.663518	6.10641e-09	AT5G55690	6.54371	5.96431e-06	AT5G02600	-0.650762	1.56565e-52	AT2G28790	1.72003	1.09066e-140	AT1G07750	-0.668579	6.45237e-44	AT2G16210	2.05249	0.0240508
AT1G21500	-0.66373	3.43954e-12	AT5G25370	6.5419	6.29946e-06	AT5G52150	-0.651536	6.99081e-29	AT3G26740	1.71757	0.00557669	AT1G22510	-0.669351	2.63009e-08	AT1G13150	2.03906	8.97818e-21
AT5G25110	-0.6652	0.00344355	AT1G08160	6.5383	1.5165e-12	AT4G01140	-0.651827	0.020906	AT1G69230	1.71698	0.0420996	AT5G46880	-0.6694	5.81592e-27	AT3G63010	2.0377	2.14958e-05
AT2G02520	-0.665365	6.175e-14	AT3G25130	6.53061	6.77429e-06	AT5G47550	-0.651996	4.2934e-119	AT5G19165	1.70679	0.0450114	AT5G27630	-0.669478	6.40406e-06	AT1G48195	2.03002	1.04642e-14
AT4G26260	-0.665439	3.72465e-14	AT3G60720	6.51913	7.59346e-06	AT1G74890	-0.652087	0.00215122	AT5G61350	1.70622	0.00802977	AT1G34630	-0.669674	2.00407e-08	AT5G04390	2.02877	9.94558e-05
AT2G12940	-0.665965	1.54247e-18	AT3G49110	6.51819	6.82031e-06	AT5G27200	-0.652955	2.26894e-80	AT4G40065	1.70589	4.7626e-16	AT2G21330	-0.670391	3.90685e-49	AT1G53470	2.02641	7.25221e-06
AT5G56490	-0.667299	1.43189e-05	AT1G02950	6.49604	9.13144e-06	AT4G18150	-0.653364	2.38886e-43	AT5G58782	1.70265	0.00611324	AT2G23810	-0.671259	1.09507e-51	AT5G03930	2.02041	9.70376e-13
AT3G23760	-0.668594	0.00806489	AT2G36650	6.48687	2.33338e-20	AT3G44080	-0.654176	0.00426273	AT2G16210	1.69421	0.0150035	AT2G38230	-0.671545	5.18467e-09	AT5G52120	2.01916	0.0414655
AT1G05260	-0.668701	4.36049e-34	AT5G24770	6.47677	1.84212e-296	AT4G39180	-0.65427	1.03427e-11	AT4G21390	1.68903	3.92211e-10	AT5G56700	-0.671765	0.0189438	AT4G14270	2.00684	8.63123e-143
AT1G64500	-0.669663	0.0345131	AT1G80120	6.46254	2.47007e-39	AT2G32460	-0.654657	6.84281e-29	AT1G32690	1.68832	4.18172e-05	AT2G21370	-0.672491	0.00179635	AT5G61590	2.00133	2.23124e-07
AT1G08250	-0.671193	3.75884e-05	AT4G31500	6.45372	2.52959e-12	AT3G13060	-0.655121	1.29391e-20	AT1G11990	1.68695	0.0102444	AT1G32080	-0.67266	0.00098261	AT5G04080	1.99916	4.44218e-06
AT1G51290	-0.671571	0.00614066	AT3G26350	6.41667	1.32863e-05	AT4G12010	-0.655864	0.000456262	AT4G37800	1.68523	2.78322e-06	AT3G59350	-0.674556	2.01132e-16	AT5G18690	1.99644	5.88289e-14
AT3G22150	-0.672307	1.4607e-05	AT5G53830	6.41383	2.39129e-08	AT2G01610	-0.656108	5.07622e-17	AT5G27902	1.68352	5.59951e-07	AT2G45870	-0.674998	4.03388e-12	AT2G42090	1.98943	0.00730854
AT5G44510	-0.673481	0.00220472	AT4G31380	6.40819	1.73858e-05	AT1G70560	-0.656745	0.000138845	AT5G39700	1.67762	0.00587133	AT1G28370	-0.675104	0.0420566	AT4G24780	1.98939	1.22529e-08
AT5G18660	-0.67369	1.0774e-13	AT1G21890	6.40675	1.82798e-05	AT3G13830	-0.65733	0.0212909	AT4G18350	1.67272	0.00245631	AT5G44480	-0.675296	5.0004e-35	AT3G26520	1.97746	3.51638e-10
AT5G10220	-0.673695	1.11501e-27	AT3G47180	6.39991	1.38768e-05	AT5G64540	-0.657367	0.00831549	AT3G11640	1.66894	0.0122697	AT5G14940	-0.675786	7.76232e-11	AT3G05920	1.97714	4.09755e-09
AT1G57770	-0.67382	9.23962e-06	AT3G30340	6.39896	3.39807e-06	AT1G72590	-0.658059	0.00130855	AT4G20200	1.66811	2.36284e-16	AT5G25310	-0.676027	3.74101e-07	AT1G67450	1.97194	0.0275637
AT4G10895	-0.674227	5.01714e-07	AT1G70470	6.38415	8.80847e-16	AT5G57740	-0.658075	8.96534e-22	AT4G25480	1.66326	2.97238e-18	AT3G62110	-0.676053	5.4701e-29	AT5G16350	1.97147	1.4089e-34
AT1G49290	-0.674339	0.000664712	AT5G04690	6.36943	1.55602e-05	AT1G07820	-0.658748	1.24854e-60	AT5G03545	1.66319	0.00436543	AT2G42150	-0.676206	3.75212e-07	AT5G06380	1.97092	0.000205217
AT4G09010	-0.674552	1.61177e-30	AT4G39070	6.36697	1.71757e-05	AT1G28270	-0.658763	0.0354206	AT2G18620	1.64899	0.00640714	AT4G34390	-0.676334	1.08261e-06	AT2G18490	1.96852	6.99015e-103
AT3G55860	-0.675387	0.000636352	AT1G26310	6.36084	2.27866e-05	AT1G05590	-0.659285	0.000176055	AT4G27140	1.64642	8.79603e-28	AT5G58550	-0.677851	0.0370423	AT1G59800	1.96568	2.15038e-34
AT2G22560	-0.676352	0.00112888	AT1G32910	6.34438	5.722e-114	AT2G46620	-0.659382	2.47547e-12	AT3G50760	1.64204	0.0332816	AT4G03610	-0.678062	0.0304756	AT1G24130	1.95659	2.49838e-16
AT1G24540	-0.676576	3.32476e-53	AT2G28580	6.33853	1.76394e-05	AT2G46980	-0.659709	8.50029e-18	AT3G24780	1.63836	2.96009e-12	AT1G53700	-0.67858	3.74974e-09	AT5G56200	1.93983	7.66586e-23
AT4G25100	-0.676683	9.54404e-20	AT3G06962	6.32347	2.00079e-05	AT1G71020	-0.659853	2.57606e-53	AT3G60140	1.63742	1.70501e-08	AT1G11300	-0.678979	0.0453168	AT1G11850	1.93911	0.000842671
AT5G14400	-0.677714	0.000328217	AT5G11410	6.31123	4.98632e-06	AT4G02130	-0.660023	0.0087263	AT5G64080	1.63418	4.90937e-41	AT5G25900	-0.679197	7.52461e-34	AT5G01870	1.93891	1.95683e-20
AT1G20020	-0.677911	2.30335e-47	AT2G46630	6.30243	3.28407e-64	AT4G21534	-0.660178	0.0206289	AT1G78320	1.62647	0.000292889	AT1G76470	-0.679577	1.08912e-23	AT4G01670	1.93226	0.00032682
AT4G33470	-0.678675	0.0210568	AT4G30450	6.30138	6.05902e-08	AT1G77580	-0.660183	8.98454e-62	AT3G17609	1.62009	6.15724e-16	AT1G17360	-0.679778	5.74956e-06	AT4G12617	1.92488	4.98357e-11
AT1G26796	-0.679095	0.0419842	AT5G50950	6.28865	6.93577e-06	AT2G01630	-0.661368	1.6967e-07	AT2G17470	1.61941	4.90585e-13	AT2G16910	-0.679994	0.0107449	AT1G32180	1.91034	0.0330716
AT3G18080	-0.679639	4.24189e-33	AT1G15415	6.28029	2.53649e-05	AT4G31670	-0.661384	2.70961e-11	AT1G51140	1.61607	4.79034e-21	AT1G67970	-0.680723	4.77992e-09	AT4G40060	1.90803	0.00304187
AT3G03240	-0.682111	1.66642e-09	AT2G16505	6.27722	2.59948e-05	AT5G26250	-0.661505	9.61241e-39	AT5G25090	1.61285	3.26908e-256	AT1G68410	-0.680815	1.06193e-08	AT1G51820	1.90747	0.0388865
AT5G09660	-0.682216	6.92866e-30	AT3G04220	6.27691	2.56751e-05	AT1G78500	-0.662025	1.81143e-13	AT5G27238	1.61261	9.81493e-14	AT3G61175	-0.68108	1.83901e-06	AT5G59070	1.90724	0.018873
AT5G62120	-0.682883	0.0371323	AT5G38240	6.27126	3.78086e-05	AT3G04850	-0.662046	3.5217e-21	AT1G63057	1.61231	2.10349e-138	AT2G41640	-0.681195	2.64605e-08	AT3G04720	1.90649	8.29921e-06
AT5G54067	-0.683509	1.44005e-14	AT3G49760	6.26771	6.30699e-06	AT1G15040	-0.662823	2.66944e-06	AT1G31900	1.61001	0.024068	AT5G37530	-0.681474	9.31636e-06	AT4G00893	1.89962	3.81575e-17
AT3G19350	-0.684603	1.13707e-61	AT1G75394	6.2586	3.56284e-05	AT4G32290	-0.663177	3.3493e-12	AT5G40500	1.60695	1.16044e-09	AT5G08750	-0.681479	2.55833e-09	AT1G17710	1.89931	3.49562e-05
AT5G46540	-0.685125	1.77089e-10	AT3G62950	6.25462	6.97598e-06	AT3G04605	-0.664086	9.00042e-16	AT5G47340	1.60207	3.53984e-05	AT5G56410	-0.681762	6.15846e-13	AT2G25685	1.89687	0.000390482
AT2G41120	-0.685336	0.00424298	AT1G58370	6.24652	2.97851e-05	AT1G03930	-0.664563	1.39934e-11	AT1G01530	1.60022	9.05632e-12	AT1G66850	-0.682076	1.89801e-16	AT5G31087	1.8966	0.0126423
AT2G29260	-0.686189	0.0403712	AT3G25597	6.23766	2.97959e-05	AT1G73360	-0.664618	1.64561e-09	AT5G49780	1.59703	0.00383476	AT4G37450	-0.68244	3.13909e-14	AT4G21390	1.89374	0.00780282
AT2G20160	-0.687267	4.62993e-17	AT2G34540	6.22019	7.70479e-06	AT5G54400	-0.665208	7.59128e-23	AT5G07850	1.5948	2.65019e-24	AT1G43910	-0.682983	3.35745e-05	AT5G54510	1.8897	0.000312144
AT2G27120	-0.687438	9.51043e-06	AT1G09932	6.21587	7.59911e-86	AT3G48280	-0.665583	2.89303e-71	AT1G26960	1.58651	0.0119456	AT3G51230	-0.683754	3.52578e-10	AT2G21560	1.88786	0.0196718
AT1G65990	-0.687489	3.19937e-06	AT5G04080	6.20716	1.53569e-88	AT5G09440	-0.665785	0.0170034	AT5G46875	1.58574	0.0161058	AT3G59110	-0.684062	1.72168e-07	AT1G01580	1.88686	0.000198529
AT2G44240	-0.687678	1.77996e-10	AT1G63310	6.19202	1.29404e-21	AT1G61630	-0.66627	2.0169e-05	AT3G29030	1.58568	0.0107638	AT5G67260	-0.685051	1.22504e-16	AT5G44630	1.88221	2.46868e-16
AT1G28460	-0.687865	3.3594e-09	AT2G24210	6.18072	4.12169e-05	AT4G17550	-0.666944	2.74398e-31	AT3G21150	1.58429	0.0203009	AT4G23170	-0.687457	0.0186014	AT1G26820	1.87778	1.8212e-53
AT4G05475	-0.688574	0.00081775	AT3G44960	6.1713	4.79017e-05	AT3G09375	-0.667468	1.79152e-18	AT5G44050	1.58252	1.16365e-13	AT5G11870	-0.687499	0.00979319	AT5G52150	1.87676	1.61172e-30
AT5G38197	-0.689839	5.03948e-07	AT5G61850	6.14505	5.51698e-05	AT5G03250	-0.667672	0.0291986	AT2G36550	1.57829	0.0127529	AT1G48540	-0.687788	8.31321e-14	AT3G30833	1.87582	2.1547e-10
AT2G27930	-0.69048	6.06694e-08	AT4G25410	6.10949	6.09874e-05	AT1G09930	-0.667713	0.00181511	AT5G05365	1.57171	0.0156443	AT3G51895	-0.690194	7.47475e-12	AT1G23620	1.87111	9.40035e-06
AT4G19645	-0.691329	0.00816929	AT5G40348	6.10832	5.94388e-05	AT4G14570	-0.668045	4.62116e-19	AT2G05335	1.56364	1.09551e-12	AT3G44670	-0.690586	7.66499e-12	AT1G25250	1.85004	0.000679246
AT1G15180	-0.691446	0.0177988	AT3G21990	6.10318	6.01741e-05	AT3G54570	-0.668049	0.000930162	AT5G67180	1.54823	1.77878e-05	AT4G15200	-0.691262	0.00813207	AT2G14095	1.84626	3.20097e-15
AT2G42460	-0.692498	0.000676275	AT1G25230	6.08627	1.97159e-07	AT1G74090	-0.668228	0.000208693	AT3G62760	1.54702	0.0301184	AT2G45570	-0.691791	4.08818e-08	AT1G80090	1.84622	3.57521e-25
AT1G68010	-0.692841	2.65161e-13	AT1G23730	6.05555	2.31984e-07	AT1G01900	-0.668465	2.82073e-73	AT4G26820	1.54601	4.61328e-05	AT2G23300	-0.691867	0.00017834	AT1G09155	1.83806	3.76361e-43
AT3G63480	-0.693167	0.000603837	AT5G60910	6.04937	1.12423e-23	AT2G45510	-0.668467	1.57988e-12	AT3G02120	1.54601	7.99636e-58	AT2G28590	-0.692666	0.0024568	AT2G43440	1.83289	0.000302678
AT1G65300	-0.694614	8.49247e-28	AT5G05160	6.04479	1.15346e-13	AT5G04220	-0.668661	3.96333e-09	AT5G28646	1.54323	0.000160941	AT3G07130	-0.692849	9.27805e-05	AT2G02030	1.83148	1.00867e-10
AT1G12670	-0.694754	9.12471e-106	AT3G55890	6.03388	9.17283e-05	AT5G63490	-0.66909	8.06092e-14	AT2G35950	1.53606	2.77864e-76	AT1G30835	-0.693488	8.60479e-08	AT5G56870	1.82872	4.12752e-92
AT3G23460	-0.69494	0.0381945	AT3G52450	6.02526	8.92447e-05	AT5G39890	-0.669214	2.40206e-12	AT2G39180	1.53469	0.0453223	AT5G65240	-0.693694	0.000907456	AT2G24810	1.82723	0.00441881
AT2G48020	-0.694949	3.47323e-08	AT3G17130	6.01589	9.76848e-05	AT2G07140	-0.669257	0.00304804	AT3G01880	1.53302	5.53163e-05	AT2G21450	-0.693934	2.88095e-07	AT5G17450	1.82347	0.000231789
AT1G11810	-0.695952	9.7396e-09	AT1G58410	5.99711	0.000117667	AT3G18230	-0.669312	2.39029e-26	AT1G21810	1.52985	8.49736e-07	AT4G24930	-0.695079	4.47764e-07	AT1G65960	1.81937	1.85488e-16
AT5G20960	-0.696633	0.000415245	AT5G56050	5.99284	0.00013058	AT4G33330	-0.669924	1.14177e-132	AT5G19240	1.5234	0.00283227	AT1G21910	-0.695327	7.28106e-06	AT2G26320	1.81237	3.84292e-08
AT5G24510	-0.697167	5.25594e-44	AT5G52360	5.99195	9.93723e-05	AT4G35725	-0.670482	6.84703e-38	AT3G61898	1.51072	0.036669	AT3G58060	-0.695626	0.0463657	AT1G10680	1.80678	0.00524029
AT5G05580	-0.697263	2.65339e-13	AT3G17380	5.9852	2.43394e-05	AT1G51290	-0.670873	5.8787e-07	AT1G16360	1.50986	0.00214308	AT3G48200	-0.696133	6.20201e-08	AT3G59900	1.80389	1.00778e-05
AT1G17770	-0.697534	4.18685e-13	AT5G27690	5.98104	1.44737e-13	AT2G34010	-0.670962	0.0200762	AT3G26460	1.50824	0.00638118	AT2G14220	-0.697413	8.26783e-05	AT1G28470	1.80315	0.000106453
AT5G53840	-0.697739	0.00019663	AT2G41300	5.98102	2.69329e-10	AT5G49190	-0.671306	0.0320618	AT1G55210	1.50399	4.02358e-05	AT4G23800	-0.697763	1.94677e-30	AT3G14310	1.79565	6.08506e-125
AT1G54680	-0.698196	0.0293494	AT1G13920	5.9722	4.02611e-10	AT2G34420	-0.671413	5.09746e-162	AT4G39000	1.50398	3.14619e-48	AT5G07810	-0.69804	0.000831975	AT1G04220	1.79128	7.47952e-12
AT1G43670	-0.6982	4.30389e-47	AT5G66300	5.95584	2.95405e-05	AT1G76550	-0.671442	6.38884e-93	AT5G13840	1.50219	6.15073e-81	AT5G39760	-0.698515	3.28056e-06	AT1G01150	1.78917	3.84983e-08
AT1G12900	-0.698333	4.98406e-51	AT5G37810	5.93969	0.000130318	AT4G39670	-0.671596	4.45418e-29	AT4G01680	1.50091	0.000905883	AT3G10780	-0.699827	1.39359e-08	AT3G26210	1.78657	1.86891e-11
AT1G30920	-0.698704	0.000309063	AT2G27300	5.93524	3.34911e-05	AT2G39400	-0.671667	6.25666e-06	AT2G36650	1.49823	0.0135977	AT2G30810	-0.699872	0.00164787	AT3G23550	1.78004	0.00918813
AT5G19290	-0.6997	2.55567e-69	AT3G47570	5.93462	0.000178229	AT1G78060	-0.671933	7.59364e-31	AT2G38210	1.49107	0.0167904	AT5G49015	-0.700124	2.58888e-05	AT2G40470	1.77822	0.0018281
AT3G03520	-0.701783	5.67067e-07	AT5G23370	5.93285	5.20561e-16	AT5G44980	-0.672283	7.5098e-05	AT5G19170	1.49054	0.0328812	AT2G19780	-0.700762	0.0357585	AT5G01280	1.76953	2.19068e-60
AT1G72000	-0.701844	4.2057e-13	AT5G10946	5.93005	3.16417e-05	AT1G59800	-0.67229	4.82531e-66	AT1G75900	1.49027	2.11999e-22	AT1G80850	-0.701066	1.75238e-05	AT5G46700	1.76742	1.12714e-12
AT5G07850	-0.703003	1.33587e-21	AT1G14780	5.91939	5.96112e-10	AT5G05250	-0.672616	9.82091e-13	AT3G20600	1.48775	1.40057e-12	AT5G25170	-0.701636	0.000824927	AT3G56520	1.76392	1.50964e-15
AT3G10405	-0.703495	1.53234e-14	AT3G25610	5.91442	3.27404e-05	AT5G41250	-0.672684	7.85964e-16	AT3G14850	1.48708	3.46944e-11	AT3G58980	-0.70302	6.25847e-12	AT3G16400	1.75961	2.27748e-05
AT4G03930	-0.704002	1.51983e-18	AT5G49440	5.90461	0.0001007	AT2G46110	-0.673703	1.22565e-13	AT5G04140	1.48642	0.00105629	AT3G48660	-0.703249	7.19855e-11	AT1G73560	1.75273	0.000289723
AT5G17320	-0.704455	6.10316e-25	AT4G00890	5.87799	5.20872e-05	AT1G18830	-0.673731	0.0132685	AT5G66052	1.48603	0.000352552	AT1G30330	-0.703495	0.00485784	AT2G45900	1.74167	8.13986e-06
AT3G59400	-0.70522	3.86493e-19	AT4G37390	5.87549	1.262e-52	AT4G02380	-0.673966	1.00468e-17	AT2G30900	1.47707	0.00045305	AT5G23920	-0.703577	9.77797e-07	AT3G15840	1.73838	1.34598e-09
AT1G34000	-0.70527	4.70578e-17	AT1G10380	5.86043	9.62901e-13	AT1G80460	-0.674441	5.48362e-21	AT4G12382	1.4718	0.0260119	AT1G68400	-0.704066	3.25084e-13	AT2G04110	1.73729	2.0941e-16
AT1G44740	-0.705298	0.0143509	AT2G28056	5.84996	4.82657e-05	AT2G22660	-0.674543	1.61712e-117	AT2G43670	1.46272	6.83076e-22	AT1G16960	-0.704186	2.06523e-17	AT2G03500	1.72692	0.0327716
AT5G20440	-0.706267	8.57363e-18	AT5G64750	5.82924	1.00071e-15	AT5G11810	-0.674602	8.66995e-42	AT1G12845	1.46235	1.31734e-06	AT3G47410	-0.704783	2.04007e-09	AT1G03410	1.72638	0.00964819
AT2G33160	-0.706681	0.000392417	AT2G48090	5.82635	9.74832e-10	AT3G54550	-0.676567	3.85482e-64	AT1G78865	1.46006	2.24451e-54	AT5G16540	-0.705015	0.000841884	AT3G54990	1.72545	0.0166689
AT5G41250	-0.70693	0.00202021	AT1G71880	5.82563	6.10814e-30	AT4G15890	-0.677953	2.22042e-08	AT4G30067	1.45937	3.6596e-15	AT5G16360	-0.705846	9.1892e-28	AT5G41450	1.71844	0.0432362
AT5G39130	-0.707157	2.55009e-76	AT5G17830	5.8182	0.000274111	AT1G63120	-0.678095	4.34527e-17	AT5G25620	1.45866	0.000858365	AT3G14630	-0.705911	1.02631e-05	AT1G61740	1.71313	0.0116788
AT3G24790	-0.707918	2.53754e-27	AT1G63060	5.80686	6.38166e-05	AT5G57123	-0.680303	5.36731e-20	AT1G44130	1.44738	0.0493017	AT2G37380	-0.706066	0.00752478	AT3G15670	1.70816	5.64074e-05
AT1G80050	-0.708793	0.00102336	AT2G28420	5.80182	5.44111e-05	AT1G47810	-0.680405	1.77565e-09	AT5G04347	1.4469	4.68725e-11	AT2G01910	-0.707446	5.44598e-19	AT4G22430	1.69647	1.03669e-59
AT2G25685	-0.710665	1.27007e-10	AT3G58720	5.78614	2.06915e-12	AT5G14760	-0.680457	4.51374e-11	AT3G53800	1.44617	2.13669e-27	AT2G30380	-0.709521	0.0384949	AT4G37810	1.68633	2.87952e-12
AT3G59590	-0.710669	0.00713368	AT5G10520	5.78106	6.12657e-05	AT5G04500	-0.680465	1.44447e-11	AT3G14780	1.44575	0.00243082	AT4G26400	-0.710113	8.06122e-29	AT3G07450	1.67474	0.0214462
AT2G42690	-0.71075	2.96187e-05	AT1G04670	5.77805	0.000362492	AT4G14250	-0.680641	8.04474e-25	AT4G05380	1.44203	0.0331853	AT2G01940	-0.710426	1.84188e-08	AT3G19350	1.67445	2.87901e-12
AT3G28611	-0.711463	0.0071732	AT1G68350	5.77712	0.000347951	AT3G17265	-0.680708	0.000526446	AT1G75030	1.44183	0.0340429	AT4G28560	-0.710427	4.30721e-07	AT5G10040	1.67426	5.24718e-08
AT3G60700	-0.711465	7.82356e-13	AT3G05800	5.7764	1.41369e-06	AT5G03530	-0.680752	1.76306e-18	AT4G11780	1.43776	0.0182007	AT2G41410	-0.710432	5.72517e-30	AT4G10895	1.67286	2.74081e-07
AT2G21530	-0.711985	1.3362e-08	AT1G52680	5.76536	6.40998e-05	AT2G38970	-0.680762	0.00423611	AT5G37540	1.43678	0.017959	AT4G14050	-0.710437	0.0489769	AT4G34970	1.6725	2.9859e-88
AT5G23920	-0.713863	1.97603e-06	AT1G30080	5.76105	6.85771e-05	AT4G27230	-0.680921	5.72067e-53	AT2G28605	1.43402	3.81851e-12	AT5G17000	-0.710865	1.1092e-19	AT3G27630	1.67224	0.0108586
AT2G23250	-0.713995	9.8568e-06	AT5G44300	5.74289	1.91898e-09	AT4G37690	-0.681112	1.01173e-15	AT5G60330	1.43341	0.0210553	AT4G35320	-0.710869	1.10821e-08	AT3G49820	1.66915	2.08811e-06
AT1G60913	-0.714617	1.64846e-05	AT4G23410	5.73538	1.68594e-32	AT1G14580	-0.681257	1.54937e-108	AT1G12290	1.42814	0.0380275	AT2G44470	-0.711181	6.00664e-73	AT1G51290	1.66789	0.0498739
AT3G02380	-0.716957	0.0414859	AT3G22142	5.73163	3.34352e-12	AT5G41000	-0.681713	7.8246e-07	AT5G46820	1.42576	0.00236914	AT5G40970	-0.711426	4.40274e-11	AT1G04330	1.66758	5.85187e-05
AT1G15460	-0.71743	4.04487e-05	AT5G25550	5.73146	0.000806167	AT5G56410	-0.682387	9.72549e-06	AT2G14692	1.42326	0.000928505	AT3G44716	-0.712588	0.00275494	AT5G06230	1.66003	0.00655259
AT1G73560	-0.717524	4.2358e-50	AT5G17970	5.72329	0.000346716	AT5G52230	-0.682479	9.11763e-17	AT5G53520	1.42322	1.92652e-26	AT3G21010	-0.713205	8.21676e-06	AT4G28340	1.65831	0.0053657
AT1G71480	-0.717525	1.10877e-06	AT2G06045	5.72171	8.10604e-05	AT1G51910	-0.683539	1.91183e-05	AT1G66855	1.42199	2.2955e-08	AT1G54217	-0.713468	5.84973e-09	AT4G32480	1.65742	7.44983e-17
AT5G14130	-0.717783	1.02953e-45	AT1G35830	5.71874	0.000377761	AT1G19460	-0.684169	9.54224e-06	AT5G62240	1.42062	0.00488001	AT2G31150	-0.714298	0.0254316	AT4G23390	1.65459	9.87538e-07
AT3G60965	-0.718095	1.27475e-07	AT1G30650	5.70603	0.000388498	AT5G64410	-0.684233	0.00293672	AT5G27060	1.41546	7.41966e-06	AT2G23130	-0.714419	3.85869e-17	AT3G57510	1.65164	0.0322093
AT4G00893	-0.718778	1.79254e-11	AT1G75260	5.69366	0.000404414	AT4G22770	-0.684584	2.04212e-24	AT1G78260	1.41428	0.00404715	AT4G37900	-0.715714	0.00170288	AT1G72720	1.65123	0.0118057
AT1G80160	-0.718994	2.45975e-17	AT1G52343	5.69039	0.000404101	AT1G23010	-0.684858	8.84773e-05	AT4G23820	1.41395	5.7481e-13	AT3G07280	-0.715964	4.72035e-07	AT5G07800	1.64857	0.000261305
AT3G26940	-0.719435	5.59448e-12	AT1G26730	5.6849	3.7459e-71	AT1G74690	-0.684865	3.81473e-16	AT2G31050	1.40631	0.000523531	AT1G73500	-0.716086	9.46703e-06	AT2G14692	1.64792	0.00156658
AT2G24820	-0.720187	8.75571e-10	AT1G75720	5.68487	0.000445294	AT1G59930	-0.684887	3.19769e-06	AT4G33560	1.4037	5.54125e-07	AT1G18940	-0.716697	0.00751483	AT5G56040	1.64773	3.40057e-08
AT2G13360	-0.72081	1.21346e-11	AT5G15970	5.68469	3.20728e-145	AT3G02870	-0.685808	1.43578e-68	AT1G56150	1.40341	1.43349e-05	AT4G00460	-0.719073	1.00241e-10	AT1G70030	1.64101	0.0393695
AT1G69900	-0.721244	8.16181e-17	AT5G40350	5.68398	0.000531098	AT1G61930	-0.686264	8.03039e-08	AT1G65390	1.39528	0.0119861	AT3G63530	-0.719333	0.000189263	AT2G37950	1.63863	1.03513e-20
AT5G48980	-0.721622	0.00457739	AT3G28980	5.68095	1.1822e-31	AT5G03020	-0.686539	5.15683e-09	AT4G06534	1.39363	0.0461029	AT5G58140	-0.719427	0.000196686	AT4G05430	1.63637	0.0339807
AT5G19600	-0.722882	0.000248065	AT5G42530	5.67689	2.53381e-06	AT4G12100	-0.688303	0.000167508	AT5G53880	1.38912	5.17821e-71	AT4G20040	-0.719734	6.08259e-09	AT2G35650	1.63195	0.00430027
AT3G50720	-0.723989	5.08433e-16	AT5G57130	5.67516	2.78625e-31	AT5G17680	-0.689042	0.00258853	AT5G25422	1.38885	9.16262e-10	AT1G52510	-0.720507	1.10884e-13	AT1G52342	1.63132	1.04797e-19
AT1G63055	-0.724533	4.57219e-73	AT4G15760	5.65154	0.000512709	AT5G52830	-0.689807	1.42286e-05	AT1G24390	1.38492	0.0162535	AT1G04040	-0.721192	0.0293008	AT1G12845	1.62218	0.0176098
AT4G28740	-0.725032	0.000615751	AT2G19770	5.64537	2.95767e-06	AT1G26210	-0.689834	0.00127166	AT4G08555	1.38111	5.58895e-06	AT5G55480	-0.721202	4.96253e-15	AT4G17340	1.6209	8.0414e-37
AT4G36530	-0.725045	1.49866e-06	AT1G69120	5.63707	2.25177e-14	AT1G06050	-0.690058	4.67923e-08	AT1G52280	1.38098	2.91477e-09	AT4G16950	-0.721345	3.36413e-11	AT2G01520	1.62079	8.43808e-09
AT3G46780	-0.725842	1.53379e-15	AT1G61760	5.63215	0.000121139	AT3G27785	-0.690283	2.04202e-59	AT5G53250	1.3806	4.97164e-09	AT2G44910	-0.722008	7.58348e-13	AT4G17215	1.62059	0.000947379
AT1G23140	-0.725989	1.73527e-06	AT3G06020	5.63169	0.000115199	AT4G10640	-0.690435	1.46096e-47	AT3G50800	1.3804	3.27271e-21	AT1G70630	-0.722775	8.95088e-05	AT5G03020	1.61895	6.2852e-05
AT1G44130	-0.726801	1.37589e-55	AT1G80100	5.63037	0.000702942	AT2G41290	-0.691156	2.57679e-22	AT2G31730	1.37559	2.55026e-09	AT3G55560	-0.723049	2.31682e-11	AT1G64670	1.61806	5.67763e-07
AT1G33770	-0.726864	1.65615e-05	AT2G33690	5.63014	0.000593954	AT3G05310	-0.691595	4.55045e-25	AT3G54830	1.37413	0.00706398	AT3G14990	-0.724326	4.08998e-35	AT3G53800	1.61484	0.00652629
AT1G09880	-0.727143	5.91959e-19	AT4G17250	5.62772	0.000560028	AT1G67940	-0.691895	4.49296e-06	AT4G16880	1.36996	0.0107504	AT4G30090	-0.724455	1.1018e-19	AT3G10510	1.61097	0.00416287
AT3G17230	-0.727529	2.86612e-47	AT5G07410	5.62412	6.01324e-50	AT5G21326	-0.691922	4.91655e-41	AT4G18501	1.36953	0.000338088	AT1G77655	-0.724966	0.00927004	AT3G21370	1.60818	1.93161e-05
AT4G36590	-0.72762	7.39055e-57	AT3G12890	5.61783	1.19445e-19	AT5G14450	-0.692449	6.88886e-21	AT5G58120	1.36668	4.54698e-07	AT5G44930	-0.725728	0.000780299	AT5G38270	1.60334	7.53779e-06
AT2G05070	-0.728222	3.10875e-47	AT2G16740	5.61707	1.9828e-14	AT4G12120	-0.692828	2.07134e-11	AT2G28880	1.36626	4.04349e-06	AT3G60840	-0.726286	9.17814e-35	AT5G40690	1.60275	4.4163e-15
AT1G49860	-0.728639	2.96354e-46	AT5G07800	5.61519	0.000136712	AT3G07870	-0.692869	3.79496e-10	AT5G39100	1.36375	0.000183009	AT3G62860	-0.726304	1.21704e-13	AT5G27902	1.59756	0.0204516
AT5G55930	-0.728665	2.61903e-07	AT3G06370	5.61246	0.000124592	AT3G09990	-0.692907	0.00444419	AT4G36590	1.36285	5.98325e-68	AT3G53680	-0.727381	0.000842743	AT4G14815	1.59613	1.73567e-08
AT2G15345	-0.729109	6.381e-06	AT2G47880	5.61078	3.44808e-06	AT5G18610	-0.693622	9.76505e-05	AT1G01590	1.35752	0.0104635	AT2G40230	-0.728185	2.35743e-10	AT5G04000	1.59489	5.54029e-07
AT1G19160	-0.730489	2.97802e-09	AT4G20270	5.60652	3.52272e-25	AT4G33600	-0.693944	1.17631e-14	AT5G08000	1.35608	2.47124e-32	AT5G40420	-0.729116	5.71519e-52	AT5G27330	1.59443	1.86065e-107
AT5G39530	-0.730513	0.00152592	AT1G37113	5.60391	0.000615261	AT1G19320	-0.694103	1.87851e-157	AT2G45780	1.35454	1.36467e-05	AT1G03600	-0.729464	7.23659e-22	AT5G26220	1.5908	0.0423373
AT3G13170	-0.731076	0.00113737	AT1G60260	5.58707	4.68354e-25	AT5G18320	-0.694491	0.000904166	AT5G25460	1.35389	0.000108423	AT1G72240	-0.729482	0.000974061	AT5G41720	1.58923	4.4149e-06
AT4G05180	-0.731913	2.04921e-52	AT1G35200	5.58671	0.000747897	AT3G60350	-0.695229	2.07311e-21	AT4G13080	1.35232	6.25769e-92	AT1G56170	-0.729621	1.31783e-64	AT1G01070	1.588	3.1347e-61
AT1G73550	-0.731982	5.94255e-47	AT1G80760	5.5833	4.6069e-06	AT1G72800	-0.696132	2.75352e-09	AT3G23955	1.34662	0.000270054	AT2G13360	-0.729798	1.7232e-30	AT1G70170	1.57846	0.0377929
AT5G28000	-0.732038	2.34383e-30	AT1G69540	5.58119	0.000887858	AT3G25410	-0.696737	2.8931e-10	AT5G65390	1.34656	3.73089e-07	AT4G18890	-0.73047	1.55498e-09	AT1G21240	1.57699	0.0391441
AT2G16220	-0.734142	0.00153488	AT1G04330	5.56947	0.000154698	AT5G11660	-0.697887	4.31819e-06	AT5G24200	1.3463	4.37455e-07	AT3G11050	-0.731172	2.17087e-07	AT5G67411	1.57584	0.0230716
AT3G14420	-0.734949	9.31565e-37	AT1G57630	5.55316	0.000983662	AT5G01830	-0.698281	9.4297e-05	AT1G58280	1.3441	0.00134707	AT5G02550	-0.732283	0.0217089	AT1G15840	1.57417	5.12879e-05
AT1G24212	-0.73506	2.52474e-07	AT5G13880	5.54786	1.74902e-08	AT1G03410	-0.698289	0.00348155	AT2G15930	1.34387	0.0352786	AT4G02170	-0.734213	1.04778e-07	AT1G27220	1.57407	3.93142e-10
AT1G15980	-0.737159	0.0106818	AT4G22160	5.54551	2.86996e-11	AT5G01670	-0.698556	8.52284e-08	AT3G59765	1.34312	1.2266e-50	AT3G30842	-0.734835	0.000172112	AT5G25460	1.57248	5.28546e-06
AT3G10060	-0.737301	4.04801e-09	AT1G20850	5.54251	0.000202137	AT1G64200	-0.698805	6.21702e-58	AT2G45850	1.34111	3.88782e-07	AT3G29105	-0.735735	5.26717e-11	AT1G07400	1.56749	1.82878e-26
AT5G66150	-0.737367	3.00985e-07	AT2G01990	5.5231	1.6662e-08	AT4G36220	-0.698816	2.26948e-11	AT1G74360	1.34106	0.00725615	AT1G56660	-0.735998	1.6694e-36	AT3G51750	1.56496	7.34013e-13
AT2G38152	-0.738878	0.00269375	AT5G44565	5.51872	0.000334429	AT4G11300	-0.698906	1.17581e-05	AT5G52310	1.3402	1.75617e-13	AT3G14590	-0.736389	9.06802e-06	AT5G08240	1.56151	0.000134283
AT3G57230	-0.739289	3.79913e-06	AT4G29305	5.5103	0.000237263	AT5G25470	-0.699615	8.28756e-22	AT1G15002	1.34007	0.00949427	AT3G27560	-0.736437	2.90691e-13	AT1G52240	1.5592	0.00752302
AT4G23370	-0.739647	7.57688e-06	AT5G06850	5.50663	3.22845e-13	AT3G12200	-0.699689	1.14392e-14	AT2G39920	1.33984	0.0144129	AT1G10370	-0.737767	0.0160575	AT1G48010	1.55848	0.00370537
AT2G44540	-0.739701	8.81046e-71	AT5G28490	5.49926	0.00106528	AT5G59690	-0.69978	2.87662e-24	AT1G04445	1.33618	0.000252858	AT1G26210	-0.738041	0.000322058	AT3G63210	1.55774	3.09503e-21
AT5G64000	-0.739828	0.00228606	AT1G28390	5.49412	6.41974e-06	AT1G56170	-0.70019	3.6074e-132	AT5G04000	1.33596	0.00577997	AT3G25480	-0.738394	7.58312e-07	AT1G52890	1.55657	5.57773e-139
AT1G63190	-0.741019	2.15101e-05	AT4G13560	5.48563	1.37e-13	AT5G65410	-0.700427	0.0196338	AT5G66670	1.33585	0.0166104	AT3G54320	-0.739162	5.26521e-27	AT3G44090	1.55417	0.0318293
AT4G17505	-0.741648	1.29958e-41	AT4G29740	5.4823	0.00024128	AT1G74310	-0.701354	8.65711e-16	AT2G03090	1.33328	7.76286e-18	AT3G27831	-0.740748	2.82381e-25	AT5G40780	1.55139	0.000413959
AT3G25990	-0.743295	0.00016983	AT1G07430	5.48182	1.26281e-36	AT4G03930	-0.701616	3.8793e-14	AT4G18740	1.33233	0.00350283	AT5G07500	-0.741571	1.9463e-34	AT2G19310	1.5491	1.94598e-38
AT4G10490	-0.743353	0.00579777	AT4G02140	5.47963	1.97431e-08	AT4G01010	-0.702116	0.0071646	AT1G60985	1.33029	1.26042e-06	AT3G17640	-0.744094	5.96558e-16	AT1G61060	1.54803	4.45622e-10
AT4G26800	-0.743657	0.0312063	AT3G12090	5.47466	2.42262e-08	AT5G48970	-0.702133	3.76823e-31	AT1G21010	1.32882	1.63735e-13	AT2G16760	-0.744871	1.35234e-12	AT1G76790	1.54223	6.63379e-13
AT2G01240	-0.744056	0.0283244	AT1G20160	5.46882	5.59042e-16	AT5G36100	-0.703499	2.13264e-09	AT1G31335	1.32747	3.30719e-15	AT1G03457	-0.744977	1.67491e-14	AT1G68130	1.54206	2.2576e-07
AT5G28288	-0.744407	0.0175787	AT3G28130	5.46524	0.00108464	AT2G33680	-0.704402	0.000229451	AT2G26520	1.32669	0.000189884	AT2G21930	-0.745323	0.00385763	AT5G20710	1.5352	3.25332e-09
AT1G76100	-0.745658	4.4058e-17	AT1G49750	5.46396	6.12925e-21	AT3G04943	-0.705259	3.37455e-39	AT1G71450	1.32463	0.00353923	AT4G12730	-0.746637	4.67964e-07	AT4G27890	1.5343	4.2811e-11
AT2G42850	-0.747298	0.000775647	AT1G05610	5.46169	0.00023985	AT3G24690	-0.705318	3.56514e-58	AT4G25530	1.32206	3.23561e-140	AT3G03900	-0.747608	3.23115e-08	AT5G35926	1.53125	1.82361e-07
AT1G02580	-0.747892	1.19417e-10	AT5G42655	5.45066	0.0011236	AT4G17718	-0.705361	0.0223938	AT1G02640	1.32106	0.0117081	AT4G33990	-0.748009	0.00119645	AT1G19320	1.52622	1.58605e-246
AT3G10790	-0.748253	0.00212283	AT2G34925	5.45066	0.0011236	AT3G16210	-0.706769	7.33929e-08	AT1G64940	1.32044	0.00577068	AT3G46385	-0.748166	1.60637e-05	AT1G11260	1.52543	1.57223e-15
AT5G53600	-0.748907	0.00345809	AT2G15840	5.44997	0.000279714	AT3G08900	-0.7072	7.28887e-96	AT1G56300	1.31998	1.57797e-46	AT1G49475	-0.748368	7.67923e-21	AT4G36850	1.52238	1.98009e-36
AT1G59720	-0.749653	0.00735831	AT1G54330	5.44234	1.03489e-05	AT2G20170	-0.707258	1.35098e-32	AT4G15910	1.31858	6.52018e-18	AT1G52230	-0.749454	8.34179e-49	AT5G04470	1.52055	1.5902e-101
AT5G35698	-0.75001	2.04855e-14	AT1G34480	5.42032	0.00158375	AT4G37100	-0.707512	2.88044e-09	AT1G62070	1.31821	0.0209565	AT1G65230	-0.749875	0.000724801	AT3G21420	1.50342	1.16706e-06
AT3G50440	-0.750749	1.65316e-16	AT1G31720	5.4191	0.00286198	AT2G40560	-0.70942	0.000949091	AT4G14305	1.31785	0.012599	AT5G07920	-0.751395	1.22351e-25	AT2G14247	1.50073	4.75928e-05
AT5G59750	-0.750973	0.000153476	AT1G59870	5.41903	4.54725e-50	AT5G27910	-0.709869	0.00056852	AT2G41230	1.3129	1.20191e-10	AT2G23260	-0.752412	2.45387e-33	AT3G26490	1.49933	3.47945e-05
AT5G10170	-0.751273	3.20521e-70	AT5G25320	5.40804	0.00133442	AT5G07160	-0.710842	1.15461e-51	AT5G65070	1.31172	0.0138346	AT5G28622	-0.752662	0.036844	AT2G26520	1.49847	0.00220714
AT3G04910	-0.751958	0.000973195	AT2G25130	5.40419	0.0015554	AT1G06760	-0.711042	3.15033e-99	AT3G21320	1.31152	4.25386e-05	AT2G25680	-0.753157	0.00113485	AT1G67560	1.49843	3.01464e-06
AT2G38210	-0.751961	0.0274514	AT4G22070	5.39669	0.00194673	AT3G06250	-0.712203	2.3826e-06	AT3G60220	1.31107	0.00123641	AT5G50770	-0.753314	3.5376e-26	AT2G45040	1.49704	1.92275e-06
AT3G16250	-0.752351	0.000114645	AT1G02710	5.39288	0.00142595	AT2G37000	-0.712388	0.0452356	AT5G46295	1.30996	0.00440633	AT1G24060	-0.753777	0.00298477	AT4G27410	1.49318	1.22272e-19
AT2G38220	-0.75326	7.37928e-09	AT1G26450	5.39078	1.24264e-58	AT2G01540	-0.712603	0.0129899	AT3G04730	1.30803	0.00358216	AT3G04630	-0.754784	1.55242e-08	AT1G62570	1.49017	2.42017e-56
AT1G43667	-0.754272	1.30831e-19	AT3G46750	5.38604	0.00148155	AT3G03590	-0.712798	3.76911e-15	AT1G50750	1.30721	0.00570509	AT4G24580	-0.75479	1.68616e-07	AT1G31530	1.48974	0.00131555
AT2G28040	-0.755145	6.06216e-24	AT1G70920	5.38288	2.37124e-10	AT1G44170	-0.713349	5.09298e-39	AT1G50340	1.3043	0.0235243	AT5G05810	-0.754895	7.02433e-19	AT5G14730	1.48201	7.65242e-08
AT5G48820	-0.755417	5.43757e-07	AT2G15310	5.37843	2.23569e-10	AT3G20950	-0.713766	7.76541e-09	AT1G01520	1.30342	9.7564e-05	AT1G60970	-0.757523	1.88278e-21	AT3G26510	1.481	9.2565e-78
AT3G59610	-0.756897	4.93048e-05	AT1G02460	5.36861	1.55602e-05	AT2G25560	-0.713796	8.54663e-15	AT5G14200	1.30144	0.0034224	AT2G43120	-0.758049	0.000859409	AT1G28130	1.47802	0.00364653
AT1G76720	-0.757725	4.6982e-24	AT2G04120	5.36821	0.000364194	AT1G54440	-0.714136	1.16034e-24	AT3G60490	1.29916	2.72798e-05	AT4G19905	-0.758485	0.0126482	AT1G15000	1.47075	3.14319e-36
AT2G41450	-0.757993	1.24439e-05	AT1G11450	5.35657	1.51883e-05	AT5G28000	-0.714348	3.24414e-41	AT1G69700	1.29883	2.14786e-28	AT1G10960	-0.759028	4.33126e-41	AT4G00750	1.46807	7.61493e-37
AT1G10920	-0.758026	0.00885411	AT4G09950	5.35649	1.5377e-05	AT4G32970	-0.715124	0.000451323	AT3G50410	1.29826	9.4467e-07	AT1G72600	-0.759233	0.000673181	AT3G10750	1.46729	0.00467636
AT4G39710	-0.75816	2.51521e-11	AT3G16070	5.35431	0.00202611	AT3G13510	-0.715785	3.11776e-47	AT1G29080	1.29599	4.38119e-20	AT5G57140	-0.759639	0.00634663	AT2G28110	1.46612	3.29899e-52
AT5G56430	-0.758341	1.10873e-06	AT3G01950	5.35411	8.51081e-13	AT1G73110	-0.716675	2.19837e-05	AT1G63550	1.29514	0.00826703	AT2G32340	-0.759671	5.14085e-15	AT2G01818	1.46349	0.00315612
AT5G20430	-0.759726	4.61665e-08	AT5G49320	5.3506	8.12659e-30	AT4G14580	-0.717798	4.71248e-07	AT3G07340	1.29505	6.67962e-05	AT5G56160	-0.759881	0.0136982	AT1G23520	1.46302	5.39195e-56
AT1G45474	-0.760117	4.38795e-23	AT2G18328	5.35056	3.10326e-34	AT4G28050	-0.717871	9.86391e-35	AT3G51720	1.29318	5.15948e-71	AT1G07240	-0.759908	8.73847e-07	AT3G17130	1.45797	0.0378933
AT5G10150	-0.762575	4.40658e-05	AT1G18570	5.34877	0.000502763	AT2G01667	-0.719828	3.10835e-72	AT1G79160	1.29251	2.76969e-06	AT3G08510	-0.760347	1.34704e-28	AT5G49360	1.4577	8.51745e-189
AT5G50480	-0.763602	1.94627e-63	AT3G45660	5.34275	0.00186751	AT5G49920	-0.71994	0.0373106	AT3G02840	1.2825	5.62868e-24	AT1G67850	-0.761304	6.24413e-46	AT1G61110	1.45769	4.12598e-10
AT1G64030	-0.763666	1.22081e-06	AT3G21260	5.33145	0.00188466	AT5G55550	-0.720135	8.15463e-09	AT1G71870	1.28128	4.65632e-30	AT2G05060	-0.762013	0.0288494	AT1G19960	1.45615	0.0009556
AT1G21430	-0.764832	3.05252e-07	AT3G14060	5.32172	0.000452245	AT2G37370	-0.720141	1.19466e-06	AT1G34245	1.28083	5.96204e-68	AT1G21920	-0.763148	0.000184966	AT2G25890	1.45469	2.26478e-20
AT2G42100	-0.765705	1.40381e-18	AT4G16015	5.31956	0.00207386	AT1G80370	-0.720144	5.81777e-07	AT4G08910	1.27729	2.62118e-08	AT4G29190	-0.763181	0.0102472	AT5G38960	1.44931	8.16766e-12
AT4G34970	-0.767422	1.85448e-25	AT2G32800	5.31228	5.32536e-22	AT3G10420	-0.720338	3.15162e-20	AT2G39470	1.27504	2.59389e-07	AT2G46110	-0.763999	1.17317e-15	AT5G20250	1.44909	2.48699e-146
AT4G27700	-0.767738	1.3892e-21	AT5G63710	5.30502	2.49756e-12	AT5G41720	-0.721068	8.00832e-07	AT2G43510	1.26976	0.0001485	AT1G08050	-0.764233	2.30454e-10	AT1G78260	1.44576	9.36367e-07
AT4G24810	-0.768234	1.23763e-11	AT1G75240	5.30481	4.97906e-12	AT4G17770	-0.721598	8.17966e-09	AT1G04490	1.26686	7.10687e-07	AT5G40155	-0.764721	6.60522e-33	AT2G24550	1.44506	1.49307e-21
AT5G56369	-0.768294	1.37329e-40	AT1G05675	5.30211	0.0021608	AT3G61930	-0.722191	8.68821e-06	AT4G15230	1.26656	0.0167441	AT5G47500	-0.764978	6.70107e-06	AT1G29240	1.44356	1.8255e-12
AT3G48420	-0.768416	1.09226e-08	AT4G28500	5.2956	0.00220796	AT2G22600	-0.7225	1.71599e-16	AT1G78670	1.26492	0.0452384	AT1G67340	-0.765098	1.99634e-20	AT4G03455	1.43776	0.0168232
AT1G03800	-0.768525	1.8586e-11	AT5G14070	5.28847	0.0024331	AT1G02570	-0.722657	0.000594464	AT5G01040	1.26243	1.11868e-05	AT1G77530	-0.76526	1.46506e-11	AT4G29650	1.4368	5.88787e-07
AT5G13620	-0.769083	3.08823e-13	AT5G37180	5.28737	1.37634e-07	AT2G25020	-0.723066	0.000495594	AT5G42445	1.26225	0.0376282	AT2G05310	-0.765538	8.28608e-15	AT4G38620	1.43642	7.33101e-70
AT5G37000	-0.769454	0.00976415	AT5G45530	5.2797	6.41785e-10	AT5G41110	-0.723416	2.17932e-11	AT4G34920	1.26044	0.0434201	AT5G17110	-0.765905	4.59805e-08	AT4G08300	1.43606	0.0280003
AT1G09340	-0.769629	7.27225e-19	AT2G23680	5.27601	0.00227314	AT5G42440	-0.72373	0.000919129	AT2G24870	1.26039	0.00400703	AT2G02955	-0.766174	0.000194323	AT1G71910	1.43364	1.91977e-27
AT2G02660	-0.76963	0.0272642	AT3G43270	5.26152	1.54544e-45	AT3G52561	-0.723977	0.0351235	AT4G07960	1.26029	0.000269035	AT5G03830	-0.766264	0.00459049	AT3G13370	1.43118	4.59986e-16
AT1G60985	-0.770098	5.64801e-10	AT4G37620	5.24088	0.000780331	AT1G09200	-0.724266	3.15578e-120	AT5G55680	1.25862	3.88727e-20	AT3G57470	-0.767327	1.84732e-07	AT2G37540	1.43041	1.49067e-18
AT2G28700	-0.770506	0.000269062	AT3G18670	5.23349	2.87872e-05	AT1G32520	-0.724324	0.00015804	AT2G31980	1.25775	0.00377938	AT3G02900	-0.767577	9.95547e-13	AT3G01870	1.426	0.000203551
AT5G19220	-0.771756	0.0209654	AT2G18380	5.2282	1.65956e-16	AT2G03770	-0.724812	5.40811e-20	AT1G72240	1.25718	3.06368e-20	AT1G15150	-0.767943	1.59861e-56	AT4G11320	1.42338	6.49206e-35
AT5G19315	-0.772017	0.0219811	AT2G39200	5.2269	0.000635059	AT4G24760	-0.724813	3.69251e-07	AT3G28250	1.25717	0.00380982	AT1G60600	-0.768041	0.00207424	AT1G14700	1.41941	2.18394e-13
AT5G06020	-0.772142	3.59865e-07	AT1G05330	5.20626	0.000687858	AT5G38140	-0.726048	2.02541e-23	AT4G33160	1.25441	6.49405e-10	AT4G25290	-0.769079	1.69866e-07	AT3G10116	1.4174	0.0006916
AT1G54350	-0.773656	0.000178864	AT2G18690	5.20435	0.00366256	AT2G01210	-0.726194	3.50626e-05	AT1G48300	1.25348	2.26426e-27	AT1G35190	-0.770343	9.37966e-15	AT2G23180	1.41508	5.51368e-32
AT1G08630	-0.776218	2.32487e-16	AT4G21650	5.20278	2.39916e-96	AT1G58520	-0.726222	5.46435e-05	AT4G24265	1.25073	0.0120409	AT2G23340	-0.77063	8.54887e-27	AT3G03530	1.41318	2.51666e-16
AT5G13370	-0.776293	3.01638e-09	AT1G77885	5.19386	2.58773e-16	AT1G04680	-0.726278	1.00693e-08	AT3G45260	1.2477	1.74142e-07	AT5G19220	-0.771167	4.00155e-08	AT2G34870	1.41288	1.84359e-72
AT4G04370	-0.776301	0.0270124	AT3G20450	5.19329	3.6137e-05	AT4G37630	-0.726651	0.000227903	AT5G09876	1.24243	2.60487e-05	AT4G13990	-0.772216	4.75603e-09	AT3G45390	1.41223	1.19391e-05
AT1G26770	-0.77874	3.24245e-07	AT3G53980	5.17346	3.92463e-05	AT2G03470	-0.728159	3.24537e-33	AT1G24020	1.23622	2.33886e-46	AT4G01580	-0.772837	2.44659e-06	AT1G44224	1.41152	2.42923e-08
AT3G09140	-0.778907	1.43521e-18	AT1G28470	5.1534	0.000924568	AT1G11620	-0.728269	0.0166356	AT2G42960	1.23291	0.0471458	AT2G16595	-0.772917	8.96485e-11	AT3G59610	1.41069	7.56334e-09
AT5G39300	-0.779158	6.76759e-23	AT2G15960	5.14139	4.52089e-68	AT3G25640	-0.728364	0.0101486	AT2G46310	1.23251	1.39923e-10	AT5G44870	-0.773287	0.000117868	AT5G61260	1.40973	5.45402e-16
AT4G11940	-0.780196	3.03676e-09	AT3G63050	5.13751	2.91213e-07	AT1G80210	-0.728565	3.17349e-18	AT5G37240	1.23215	0.00684108	AT2G45610	-0.773601	0.00384387	AT5G19700	1.40452	5.58e-24
AT4G28080	-0.780257	6.35627e-36	AT4G04930	5.12711	0.00506152	AT2G32430	-0.728896	0.00443168	AT3G58430	1.23099	0.0166298	AT1G11050	-0.77472	5.70547e-07	AT1G73360	1.40381	1.83265e-09
AT5G07460	-0.780391	0.0191919	AT1G29140	5.12297	3.28691e-11	AT1G07750	-0.729078	2.01923e-131	AT1G51090	1.23073	0.0392478	AT3G07540	-0.775527	0.00011358	AT4G13575	1.40325	1.58949e-07
AT1G35186	-0.780427	5.43213e-12	AT5G39471	5.12176	4.67082e-05	AT5G19175	-0.729637	9.70807e-50	AT4G22190	1.23051	4.44519e-15	AT4G25170	-0.775757	2.16338e-06	AT3G49930	1.39343	1.17627e-11
AT1G28030	-0.780515	5.07724e-30	AT5G41905	5.1096	0.00559982	AT5G13980	-0.730287	3.65953e-38	AT2G01870	1.22774	0.00103403	AT4G37022	-0.775833	0.0494736	AT5G26250	1.39147	0.00020736
AT5G52290	-0.781915	0.0312063	AT3G10680	5.10568	2.89052e-09	AT3G27720	-0.730406	0.00343544	AT3G26295	1.22708	0.0491513	AT4G39800	-0.77618	5.36166e-48	AT2G33830	1.39081	1.72771e-92
AT3G01070	-0.782119	1.78165e-18	AT1G78320	5.09824	0.00110524	AT3G01070	-0.730584	9.60017e-23	AT3G46110	1.22708	0.0249272	AT4G34050	-0.776824	8.62329e-45	AT1G07430	1.38773	0.00102392
AT1G64290	-0.782147	2.73982e-09	AT1G05800	5.09191	5.32528e-07	AT1G18773	-0.731051	0.00209313	AT1G51330	1.2269	0.000272107	AT3G12670	-0.777485	1.82577e-26	AT5G61290	1.38718	9.13636e-07
AT3G45243	-0.78219	4.14734e-16	AT2G32130	5.0908	3.42055e-09	AT3G25160	-0.731238	2.89475e-15	AT2G28950	1.22597	0.00046174	AT3G05320	-0.778672	1.14825e-17	AT1G49570	1.38623	8.1875e-06
AT2G30150	-0.78237	3.25153e-05	AT1G61710	5.09029	0.00510849	AT5G45720	-0.731491	0.00594456	AT5G63225	1.22425	0.00112842	AT4G14370	-0.779689	9.81585e-05	AT5G53880	1.38523	1.05345e-13
AT3G66656	-0.783438	9.27986e-12	AT4G01420	5.08693	0.00491688	AT1G64290	-0.731605	7.11085e-53	AT5G07240	1.223	1.33534e-07	AT2G46620	-0.780926	1.2798e-12	AT2G45660	1.385	1.59012e-19
AT3G17080	-0.783542	0.00077398	AT4G20970	5.08502	7.72097e-05	AT2G37290	-0.73184	8.78578e-05	AT4G37240	1.22142	1.37901e-06	AT1G68010	-0.781194	4.03336e-26	AT3G15810	1.38368	6.49574e-12
AT3G19480	-0.783688	7.06793e-05	AT4G00050	5.08105	0.00504175	AT3G44060	-0.733104	7.66862e-08	AT5G08380	1.21963	6.92989e-14	AT3G54890	-0.783191	5.09031e-41	AT2G16220	1.38081	1.97431e-12
AT1G26761	-0.784563	1.06821e-06	AT4G00940	5.07235	0.00492723	AT1G61320	-0.734742	2.0456e-31	AT1G62290	1.21813	1.70416e-05	AT2G04270	-0.783733	0.000685881	AT5G04047	1.37916	4.52447e-16
AT5G50050	-0.784888	3.75111e-52	AT1G12020	5.07235	0.00492723	AT1G44446	-0.73513	2.43764e-21	AT1G49800	1.21768	8.54239e-09	AT1G74300	-0.784351	0.00130008	AT3G52360	1.37687	3.01153e-06
AT1G30972	-0.786355	5.09565e-19	AT3G29370	5.06326	5.55254e-09	AT2G43050	-0.735403	0.00198421	AT1G27130	1.21502	1.03016e-18	AT5G07240	-0.784666	0.0108969	AT3G06840	1.37097	1.57107e-32
AT3G55677	-0.786802	3.27604e-68	AT1G77700	5.06244	4.67742e-11	AT1G55550	-0.73542	7.10861e-78	AT3G06100	1.21445	0.0056972	AT5G60580	-0.784685	4.4629e-40	AT1G17970	1.36898	3.44112e-16
AT2G44550	-0.787621	8.62226e-57	AT1G23340	5.06211	0.00144192	AT3G21690	-0.735433	4.12799e-51	AT1G51950	1.2144	0.0194744	AT1G53860	-0.784784	0.0262248	AT2G16430	1.36665	0.0120864
AT4G19460	-0.787691	0.0430409	AT3G16500	5.05551	3.1875e-61	AT1G45180	-0.735658	1.47677e-10	AT3G02640	1.21272	6.4721e-274	AT5G62627	-0.784883	7.70583e-16	AT3G20980	1.36443	6.2612e-08
AT5G19610	-0.788665	0.000109555	AT3G29070	5.04445	0.00528326	AT5G38080	-0.736578	0.021942	AT1G69190	1.20812	0.000936796	AT1G05370	-0.785392	4.0379e-19	AT5G12030	1.36102	0.00256597
AT4G22430	-0.791297	1.81891e-09	AT1G78490	5.04445	0.00528326	AT2G33233	-0.736837	4.56406e-49	AT1G21910	1.20656	5.76234e-07	AT1G13930	-0.785945	7.80046e-10	AT4G04580	1.3602	3.14034e-17
AT1G80330	-0.792099	6.88025e-25	AT5G42965	5.04091	0.00837579	AT2G01580	-0.737097	0.0233503	AT3G60580	1.2059	0.0153366	AT1G30360	-0.786049	2.25643e-61	AT2G03850	1.3592	3.2723e-08
AT2G12900	-0.792524	0.000119839	AT2G02060	5.03945	0.00188523	AT5G22600	-0.739386	0.0351235	AT3G63140	1.20541	3.51096e-15	AT5G09570	-0.786749	6.99148e-31	AT5G51440	1.35778	1.02464e-06
AT1G47760	-0.793107	2.13436e-38	AT1G33590	5.03854	2.49422e-64	AT2G07050	-0.740547	4.61895e-33	AT5G47075	1.20286	0.002572	AT1G23330	-0.787267	4.712e-22	AT1G13635	1.3508	1.25294e-139
AT1G78995	-0.793376	6.74701e-06	AT2G33830	5.03504	0	AT1G02980	-0.741191	9.48935e-117	AT2G37380	1.2022	0.000626974	AT1G35513	-0.787802	0.000121574	AT2G31560	1.35077	7.01298e-30
AT5G39030	-0.793585	0.0041293	AT1G45145	5.03031	3.12724e-124	AT2G12550	-0.741638	2.11817e-14	AT4G27657	1.19841	4.1681e-22	AT1G15772	-0.788132	0.01646	AT4G18670	1.34836	1.96328e-12
AT1G15330	-0.793689	0.00928116	AT1G59530	5.02851	0.00562755	AT1G12380	-0.742373	8.17307e-28	AT1G68130	1.197	0.0157541	AT1G19100	-0.788943	7.03009e-17	AT1G60470	1.34533	2.78333e-21
AT1G68540	-0.793911	0.00423514	AT3G48090	5.00977	6.33792e-84	AT3G56520	-0.742516	3.81859e-33	AT1G07440	1.19453	0.0323012	AT5G22794	-0.789938	0.0113913	AT4G08530	1.34268	2.42992e-24
AT4G32380	-0.794303	6.06762e-87	AT3G29040	5.00434	0.0073044	AT2G04320	-0.743157	0.00694032	AT4G06748	1.19453	7.88252e-07	AT3G45610	-0.7913	2.36877e-29	AT2G24240	1.3414	1.39023e-52
AT4G26460	-0.795264	4.49038e-05	AT2G25095	4.98622	0.00159107	AT4G24275	-0.743476	7.36381e-10	AT1G06475	1.19242	1.0592e-24	AT5G23780	-0.79137	0.00377728	AT4G01140	1.34053	1.19568e-23
AT3G55630	-0.795482	8.63327e-11	AT1G10682	4.98472	9.98999e-27	AT1G34040	-0.743949	6.43388e-07	AT5G23730	1.19125	0.000347808	AT3G25730	-0.791509	0.0154603	AT5G17470	1.33923	1.54817e-15
AT3G45200	-0.798183	0.0269396	AT3G21880	4.97498	0.00695008	AT3G21000	-0.744372	0.000277009	AT1G74490	1.1904	5.85352e-10	AT5G27350	-0.791585	0.0027033	AT1G02570	1.33768	8.59986e-85
AT5G39560	-0.799293	2.9126e-06	AT5G40170	4.96545	2.86276e-12	AT3G27190	-0.744748	7.57168e-13	AT3G01345	1.18535	0.000331124	AT5G47550	-0.791921	1.30292e-62	AT5G41410	1.33404	3.89471e-49
AT2G17305	-0.800275	1.32997e-07	AT1G68180	4.9636	0.0071483	AT3G21550	-0.745645	5.05855e-09	AT1G44090	1.18498	4.25977e-08	AT3G25640	-0.792922	2.0961e-06	AT1G19500	1.33224	1.05349e-08
AT2G03750	-0.801518	0.0357049	AT3G60490	4.9608	2.27379e-14	AT3G55200	-0.746384	1.82685e-05	AT1G79075	1.18304	0.0154374	AT4G15910	-0.793038	4.35841e-06	AT3G24630	1.3297	0.0442276
AT1G59800	-0.801908	9.49381e-18	AT4G39810	4.95729	1.27191e-06	AT2G34880	-0.747276	3.62884e-20	AT5G58260	1.18273	0.000492521	AT3G25882	-0.793119	0.00021852	AT3G43960	1.32689	2.57418e-15
AT1G63140	-0.802106	0.00132105	AT2G38790	4.95056	0.00738357	AT3G03930	-0.747408	0.0404245	AT3G50660	1.17939	4.46163e-10	AT3G23870	-0.793297	0.000432422	AT1G17030	1.32645	0.00713093
AT4G23080	-0.802408	1.27836e-25	AT3G04290	4.94879	0.00874424	AT3G46700	-0.74883	0.0429448	AT2G41090	1.17897	7.53948e-22	AT5G52310	-0.793535	0.0410118	AT1G70960	1.32547	0.00987553
AT1G66630	-0.804466	6.62052e-09	AT5G23350	4.94296	2.8672e-14	AT3G53640	-0.749312	0.00196922	AT3G05727	1.17897	0.0407188	AT3G60070	-0.793573	8.16321e-16	AT2G19900	1.32368	9.20512e-08
AT1G66725	-0.804499	2.01174e-24	AT1G71930	4.94223	1.70669e-06	AT3G18710	-0.749854	1.13033e-09	AT4G15260	1.17594	0.0278504	AT1G32520	-0.794615	1.7258e-07	AT1G54940	1.32314	0.00393382
AT2G21330	-0.804613	1.30653e-87	AT1G71000	4.94109	1.97696e-08	AT3G24220	-0.751002	1.81471e-35	AT5G40460	1.17539	3.30534e-14	AT5G51830	-0.794706	3.30807e-14	AT1G80180	1.31896	1.0937e-06
AT1G05820	-0.804798	0.0422087	AT5G38005	4.93365	0.00925929	AT1G64585	-0.753057	3.96016e-05	AT5G14920	1.17003	4.16013e-40	AT2G46250	-0.794731	0.0263178	AT1G14350	1.30833	2.35384e-33
AT5G18475	-0.805541	0.0172475	AT3G43083	4.93337	0.00826163	AT2G39890	-0.753224	2.54268e-09	AT4G29610	1.16766	0.0144902	AT1G20900	-0.795935	3.08309e-13	AT4G16610	1.30513	1.78688e-42
AT4G26140	-0.806142	9.28315e-08	AT3G27810	4.93189	0.00194688	AT4G12570	-0.754917	5.56799e-65	AT2G30930	1.16617	0.000252223	AT5G65830	-0.796126	2.37989e-11	AT5G44260	1.30513	0.00249674
AT1G77650	-0.806632	4.79069e-06	AT5G55090	4.92856	7.92348e-37	AT4G28490	-0.755126	0.00792149	AT1G02400	1.16524	0.00468425	AT4G38210	-0.796166	0.0176278	AT3G20460	1.30366	0.0110011
AT3G60790	-0.807398	2.57186e-06	AT2G16850	4.9251	1.44842e-27	AT5G16370	-0.755835	3.88092e-26	AT5G60400	1.16181	0.00158822	AT3G62850	-0.796309	0.0323005	AT3G15630	1.3034	9.07377e-18
AT1G18830	-0.807485	0.0431394	AT5G42720	4.91375	1.21464e-17	AT1G72330	-0.758423	0.0270775	AT1G07400	1.16118	1.5825e-12	AT5G48660	-0.79692	5.13566e-05	AT5G06790	1.30296	0.00140962
AT3G54050	-0.808134	5.2973e-36	AT4G19810	4.90176	0.010363	AT4G36910	-0.758953	6.71587e-28	AT3G18800	1.16036	3.85119e-07	AT5G18720	-0.797013	0.047913	AT1G64290	1.30276	1.10015e-38
AT1G77210	-0.8087	4.56806e-44	AT1G24735	4.89256	0.00237647	AT5G40670	-0.759663	1.95063e-22	AT3G02620	1.16031	5.5428e-10	AT2G38370	-0.798547	0.00205691	AT4G39500	1.30051	3.33631e-19
AT2G42090	-0.809097	5.69924e-18	AT3G55900	4.88069	0.00244103	AT3G06035	-0.76023	0.00182422	AT5G42760	1.15988	0.00121422	AT4G20140	-0.799489	1.32865e-09	AT3G22345	1.29981	0.00833481
AT4G28920	-0.809739	8.15458e-05	AT4G28395	4.87625	0.00927963	AT4G00300	-0.761063	2.90536e-91	AT5G52050	1.15965	1.1019e-28	AT2G27080	-0.799959	5.16413e-34	AT5G35630	1.29971	2.61204e-24
AT3G01440	-0.810127	3.62202e-05	AT3G05327	4.87158	0.0023736	AT1G13609	-0.761901	1.16741e-20	AT3G16070	1.15956	1.23126e-05	AT4G14200	-0.800293	8.98119e-10	AT5G65640	1.29929	0.00243643
AT4G20050	-0.810967	4.65076e-70	AT3G55370	4.86987	6.36743e-12	AT5G54570	-0.762201	0.0164139	AT4G27950	1.1591	8.09549e-10	AT1G78070	-0.801162	2.35541e-38	AT1G23590	1.29857	8.38075e-30
AT3G43850	-0.811527	4.63447e-05	AT3G53150	4.86643	0.0102367	AT3G48150	-0.762541	7.41863e-17	AT2G02498	1.15443	1.47536e-38	AT4G25240	-0.80319	3.32559e-30	AT3G04420	1.2951	6.0475e-49
AT1G73110	-0.812619	1.05106e-06	AT5G06570	4.85334	4.20368e-06	AT3G29770	-0.762635	6.17219e-22	AT4G37540	1.14994	0.000846196	AT3G24560	-0.803216	0.000197414	AT5G27910	1.29191	0.0467522
AT1G15080	-0.813806	0.00206061	AT3G24770	4.85317	2.76371e-22	AT5G12460	-0.762653	1.34881e-51	AT2G46380	1.14771	0.0178975	AT5G19160	-0.804236	5.58609e-09	AT2G22800	1.28775	3.96422e-11
AT2G02990	-0.814378	2.05095e-16	AT1G11925	4.85009	2.99124e-06	AT1G63210	-0.763794	0.00014406	AT5G51845	1.14747	1.18232e-61	AT1G14345	-0.804906	2.66721e-07	AT1G11190	1.28538	6.83873e-90
AT4G37220	-0.815447	0.0300225	AT5G50150	4.83976	9.94953e-25	AT4G23980	-0.76527	0.000418452	AT5G43630	1.14419	3.80073e-11	AT2G01150	-0.804913	1.91809e-07	AT4G14760	1.28474	2.36302e-47
AT2G36630	-0.815623	8.28773e-15	AT3G26520	4.83605	2.67917e-43	AT1G11593	-0.76572	2.76738e-24	AT3G52500	1.14353	7.67726e-06	AT1G25275	-0.80525	9.36241e-11	AT2G27310	1.28276	3.99745e-44
AT4G13490	-0.815827	8.89857e-17	AT4G08190	4.83135	0.0119057	AT1G27560	-0.766366	0.0328902	AT1G47625	1.14119	0.00304327	AT3G56810	-0.805416	0.00353498	AT1G25230	1.28022	3.70843e-05
AT4G15417	-0.819771	2.14516e-13	AT1G03170	4.82749	1.45305e-44	AT1G07680	-0.766969	1.2331e-05	AT4G18670	1.14114	6.19906e-10	AT3G48980	-0.806355	1.58881e-11	AT5G60680	1.27762	3.87114e-82
AT5G39210	-0.820807	0.0186121	AT1G56555	4.82602	0.013872	AT3G11230	-0.768541	1.20676e-10	AT1G07640	1.13773	0.014712	AT5G27290	-0.806949	8.55368e-05	AT5G21940	1.27705	2.98478e-18
AT4G26220	-0.822889	1.43049e-15	AT3G28100	4.82289	0.0121604	AT2G16220	-0.768951	4.15474e-33	AT1G80080	1.13668	5.79212e-06	AT2G29320	-0.808416	0.00748567	AT5G59700	1.27498	0.000813445
AT5G53100	-0.823977	7.84685e-36	AT1G69600	4.81626	0.0034924	AT5G13770	-0.770216	4.59714e-13	AT5G24780	1.13485	3.43028e-06	AT5G04230	-0.809668	0.000253041	AT4G34000	1.27466	1.13038e-11
AT2G13295	-0.825109	2.95417e-06	AT5G54165	4.81105	2.34662e-27	AT3G51171	-0.770312	2.49792e-19	AT3G47800	1.13457	4.09962e-06	AT4G21050	-0.809815	6.07212e-20	AT3G20340	1.27148	4.38342e-40
AT1G71490	-0.825133	0.00085857	AT2G18550	4.81088	6.07752e-08	AT1G28630	-0.770475	2.74059e-06	AT5G52540	1.13405	1.61409e-06	AT3G04943	-0.810071	1.38032e-21	AT2G29940	1.26849	2.41112e-13
AT1G49190	-0.825153	1.94345e-20	AT4G04077	4.80368	1.56869e-11	AT5G40960	-0.77142	0.00122069	AT5G61180	1.13278	0.0197416	AT4G13610	-0.810743	8.25254e-09	AT1G75940	1.26802	0.0419505
AT3G10510	-0.825461	3.71005e-11	AT1G76590	4.80203	2.93729e-13	AT1G13700	-0.773732	0.00249372	AT1G73620	1.13117	2.47494e-36	AT5G51270	-0.81121	0.00640489	AT5G55830	1.2656	1.54171e-08
AT1G04350	-0.829168	2.10843e-08	AT2G26610	4.794	0.00413808	AT4G21040	-0.774451	3.52524e-43	AT1G14200	1.1272	2.32639e-05	AT5G16010	-0.811228	1.113e-06	AT2G03970	1.26541	0.0302339
AT5G45930	-0.829698	8.10302e-19	AT1G14182	4.79362	0.0121818	AT5G10300	-0.776031	4.59887e-38	AT4G10690	1.12434	1.399e-11	AT4G10265	-0.813061	1.78966e-17	AT5G08000	1.2624	1.8194e-50
AT1G33020	-0.830264	0.0291361	AT5G20635	4.79152	0.0034537	AT4G27450	-0.776618	4.57297e-18	AT2G12462	1.12248	0.015148	AT3G21790	-0.813407	1.64382e-18	AT1G02700	1.2579	3.68205e-85
AT2G31750	-0.830665	1.51658e-12	AT3G43833	4.78937	0.0125357	AT2G25030	-0.777135	0.0186891	AT5G09480	1.12203	0.0207622	AT1G55200	-0.813419	0.000483069	AT2G34123	1.25776	0.00432173
AT3G23530	-0.83137	3.05921e-15	AT1G69580	4.78933	0.0191276	AT1G59620	-0.777313	0.00712095	AT1G65690	1.12142	0.0163633	AT4G30570	-0.814238	0.046729	AT3G18470	1.25315	4.48687e-23
AT5G27960	-0.831566	1.00276e-05	AT4G10115	4.78689	0.000324829	AT2G28720	-0.779375	2.74574e-26	AT4G03010	1.11896	8.43462e-87	AT5G04290	-0.814393	3.91995e-28	AT3G14760	1.2526	6.03293e-111
AT5G08600	-0.832024	5.61458e-08	AT4G21595	4.7851	0.0133585	AT1G11270	-0.78131	1.39324e-13	AT4G39795	1.11835	4.40658e-05	AT1G51520	-0.81522	6.3558e-05	AT1G28170	1.24616	1.01991e-54
AT5G45810	-0.83232	0.0212551	AT1G52560	4.78329	0.0132541	AT5G61410	-0.78208	1.48688e-132	AT1G47990	1.11685	0.00533778	AT2G38460	-0.815625	1.30112e-07	AT2G43060	1.24278	3.34255e-72
AT1G18773	-0.833459	0.0284542	AT5G15960	4.77214	7.81947e-13	AT4G29310	-0.782109	1.34289e-06	AT5G04340	1.11299	0.000126043	AT1G30420	-0.81594	0.0474753	AT4G25480	1.24176	8.42702e-05
AT3G50820	-0.834649	3.02617e-42	AT5G46795	4.76472	0.00362496	AT2G47780	-0.783545	0.00300356	AT3G63530	1.11167	1.13845e-09	AT1G23145	-0.815945	3.38383e-11	AT5G41800	1.24111	1.31502e-42
AT5G46740	-0.835137	3.62961e-18	AT5G55010	4.75791	0.0221732	AT3G45248	-0.783691	2.46626e-53	AT3G01710	1.10576	2.23207e-06	AT1G12080	-0.816008	3.8585e-63	AT2G38750	1.24088	2.75221e-40
AT5G65890	-0.836641	5.07806e-08	AT2G03200	4.75622	0.0036294	AT3G51560	-0.784915	2.13446e-05	AT5G02230	1.10262	2.75809e-07	AT1G61190	-0.817207	0.0255565	AT3G61500	1.23823	8.67257e-09
AT4G18750	-0.837836	3.17414e-06	AT5G46780	4.74931	5.32385e-23	AT5G18290	-0.785334	2.73273e-63	AT1G78750	1.10138	0.0206821	AT2G14285	-0.818891	0.0351441	AT3G48690	1.23807	3.20738e-60
AT3G25420	-0.838314	4.3065e-33	AT2G27035	4.74008	0.0154408	AT4G40042	-0.785976	3.28029e-65	AT1G13340	1.10102	0.00743496	AT5G13870	-0.819513	0.00301817	AT2G25700	1.23806	4.67122e-12
AT2G42220	-0.838473	2.4002e-20	AT5G04980	4.73971	0.000343929	AT1G70040	-0.787825	2.49493e-08	AT5G65130	1.09984	0.0255126	AT2G03440	-0.820616	2.82992e-05	AT4G20160	1.2377	8.38985e-12
AT1G70430	-0.838718	0.00740228	AT1G48330	4.73867	3.30074e-16	AT1G14080	-0.788781	7.05568e-07	AT3G59030	1.09907	2.86322e-13	AT1G67470	-0.820853	0.0204463	AT5G06270	1.23516	1.8996e-38
AT5G57400	-0.838879	0.0116338	AT5G12050	4.73228	1.65063e-07	AT2G34580	-0.788962	6.99835e-14	AT5G14000	1.09566	0.000717551	AT3G08030	-0.821713	1.81814e-47	AT1G09540	1.23353	3.11296e-79
AT2G34580	-0.840595	0.0212758	AT1G70020	4.73084	0.0163429	AT3G62110	-0.790154	2.87151e-68	AT4G18422	1.09507	0.000750648	AT1G49832	-0.821714	0.00431003	AT1G56010	1.23302	7.7729e-07
AT1G09610	-0.841506	0.00837579	AT4G23713	4.73009	0.0192276	AT5G14960	-0.790779	3.08634e-19	AT4G13510	1.09486	0.0252431	AT1G75440	-0.82189	3.93383e-17	AT3G45080	1.23252	1.91797e-93
AT4G11400	-0.841536	1.9473e-17	AT4G19395	4.72857	1.59729e-53	AT1G31983	-0.791475	0.000564694	AT5G42630	1.09261	8.70403e-07	AT1G12860	-0.823409	1.31948e-37	AT4G07960	1.22947	0.000140697
AT5G12960	-0.842051	1.42763e-09	AT5G38760	4.72513	2.63206e-14	AT1G79330	-0.793645	8.46405e-07	AT4G21410	1.09101	0.00193087	AT5G49990	-0.824035	8.96362e-27	AT5G67460	1.22902	1.72252e-06
AT1G22630	-0.842317	2.75896e-05	AT2G39830	4.7107	2.85022e-30	AT1G06320	-0.79415	0.0410307	AT1G01470	1.09089	1.87281e-09	AT5G16980	-0.824516	0.000115117	AT2G03900	1.22676	0.000799627
AT4G22060	-0.843184	8.50896e-12	AT4G05220	4.70356	0.019709	AT1G49190	-0.794328	2.93216e-96	AT1G05010	1.08758	8.88676e-10	AT5G24850	-0.825339	4.5038e-17	AT1G23570	1.22485	3.76561e-23
AT5G53520	-0.843659	8.20781e-25	AT2G04020	4.7015	0.0166963	AT5G02440	-0.794679	7.43497e-07	AT1G65640	1.08741	0.00220977	AT5G58050	-0.82656	7.57787e-06	AT5G63225	1.22469	6.40056e-114
AT2G15590	-0.845297	9.15303e-21	AT3G01840	4.69036	1.23077e-05	AT5G03930	-0.795332	3.59541e-30	AT5G14740	1.08641	5.36769e-07	AT5G42900	-0.827104	1.80581e-05	AT5G07560	1.22301	0.014852
AT1G06540	-0.845452	4.05814e-06	AT5G22390	4.68581	0.0170614	AT1G57565	-0.795717	7.80311e-10	AT1G23000	1.08634	0.000225228	AT3G13790	-0.827342	0.0109249	AT1G79800	1.21983	0.0374192
AT1G13607	-0.845555	0.000126085	AT2G32870	4.67961	0.00456566	AT2G27070	-0.796293	2.96417e-47	AT2G17230	1.08604	6.69851e-15	AT3G57530	-0.827863	4.6842e-34	AT1G11440	1.21954	0.00095793
AT1G19060	-0.845556	0.0290598	AT5G15265	4.67729	0.00461627	AT2G02120	-0.796611	1.89227e-82	AT5G21960	1.08442	0.00233239	AT5G38700	-0.828703	1.38261e-31	AT5G27810	1.21869	1.07013e-06
AT4G20140	-0.845751	0.0317737	AT2G03130	4.67652	0.0195748	AT1G07380	-0.797067	5.36831e-13	AT2G05330	1.0815	2.52486e-48	AT1G35140	-0.830713	7.03861e-15	AT3G45070	1.21759	4.77604e-57
AT5G13210	-0.845856	6.97465e-07	AT3G61210	4.67178	1.58616e-10	AT2G03560	-0.797825	2.71054e-19	AT3G55110	1.0806	1.84713e-07	AT4G08110	-0.832358	0.0169526	AT5G44005	1.21686	0.00608966
AT3G23560	-0.848196	0.0188564	AT3G52620	4.67161	0.00466908	AT5G07200	-0.798641	7.68838e-212	AT1G16635	1.07925	0.0262754	AT1G18460	-0.832693	2.72215e-15	AT3G24715	1.2155	1.58944e-11
AT5G59190	-0.848589	8.38782e-05	AT1G28330	4.66357	5.04189e-270	AT1G70830	-0.800183	1.63311e-149	AT1G77640	1.07872	1.00787e-12	AT3G44820	-0.832728	1.33324e-12	AT1G73550	1.21393	0.000297436
AT2G39980	-0.849792	0.000243113	AT3G25855	4.6539	0.0195058	AT3G22770	-0.800386	0.00159442	AT3G20830	1.07827	0.00456403	AT5G44720	-0.833062	1.9204e-24	AT2G36830	1.21003	1.75055e-15
AT3G61500	-0.849935	3.6588e-10	AT4G00880	4.65371	1.06916e-05	AT4G01740	-0.800885	0.0115583	AT5G02580	1.07711	7.18541e-17	AT2G24300	-0.833216	0.000924824	AT1G57580	1.20999	0.0101698
AT5G45040	-0.851975	2.66839e-05	AT5G22540	4.65222	0.0243806	AT4G00872	-0.801184	4.6195e-104	AT3G21420	1.07689	0.0139202	AT3G14415	-0.833291	2.61132e-09	AT3G19400	1.20789	1.29377e-12
AT5G53780	-0.85262	1.16607e-06	AT4G32780	4.64917	0.0197327	AT3G13680	-0.801243	2.57224e-05	AT1G10370	1.07429	1.40289e-09	AT5G11650	-0.833338	2.16313e-32	AT1G08810	1.20381	5.5172e-08
AT5G59120	-0.854596	3.59756e-12	AT4G33420	4.64917	0.0197327	AT2G26740	-0.801571	1.28895e-108	AT3G19500	1.07346	2.42081e-10	AT1G35420	-0.833423	6.01521e-11	AT5G19120	1.19882	6.41323e-33
AT5G58810	-0.854965	1.11701e-05	AT5G59580	4.64744	5.77104e-09	AT1G21750	-0.802677	1.78911e-128	AT3G54720	1.07074	8.30015e-09	AT5G20150	-0.834084	1.55026e-16	AT1G15830	1.1985	0.000263502
AT5G39645	-0.856555	0.0126714	AT1G73850	4.64588	6.51505e-19	AT3G04945	-0.804405	6.97114e-06	AT5G53870	1.06985	4.09665e-16	AT4G01910	-0.834202	0.00168293	AT1G78390	1.19797	2.37775e-80
AT4G28040	-0.857426	0.000123482	AT5G17850	4.64236	1.04746e-129	AT1G35190	-0.804669	2.40682e-05	AT5G65640	1.06935	0.017069	AT5G44360	-0.834429	2.99431e-50	AT1G53035	1.19543	0.000105682
AT1G69260	-0.857568	2.37728e-22	AT5G04680	4.64193	2.97674e-07	AT2G19900	-0.804825	4.61333e-06	AT5G20740	1.06693	1.27448e-05	AT3G17609	-0.83813	2.24969e-06	AT1G20240	1.19339	0.0268148
AT2G15260	-0.857834	0.00971582	AT5G44680	4.63982	0.000575779	AT4G27260	-0.805986	0.0108094	AT1G09480	1.06516	0.000609878	AT3G63430	-0.838548	4.69283e-19	AT3G24450	1.19263	6.16554e-05
AT1G67830	-0.85807	8.04515e-28	AT4G11320	4.63403	2.29132e-07	AT2G30620	-0.806608	4.8587e-154	AT3G04720	1.06207	1.86769e-06	AT2G25880	-0.840017	8.26642e-14	AT3G49270	1.19219	2.69632e-05
AT5G62040	-0.858295	5.31864e-07	AT1G64370	4.63265	0.0216429	AT4G30080	-0.806756	6.68462e-10	AT4G00970	1.0608	9.32662e-05	AT4G23070	-0.841295	0.00150204	AT3G11600	1.18654	1.70203e-73
AT4G13960	-0.858827	0.000267449	AT3G32195	4.63026	2.64014e-15	AT3G30120	-0.809633	4.02279e-18	ATCG00010	1.05942	0.00157438	AT5G09210	-0.841623	0.000147058	AT3G15170	1.17884	9.01564e-31
AT5G39230	-0.863177	4.85469e-09	AT5G24800	4.62637	5.83644e-92	AT4G20800	-0.809858	5.44564e-05	AT1G67775	1.05189	2.16402e-21	AT3G62230	-0.84261	6.28959e-22	AT1G20010	1.17714	3.13955e-22
AT3G51171	-0.864196	0.00377724	AT5G44578	4.62565	0.00553025	AT1G07260	-0.810325	4.1544e-07	AT4G01525	1.05182	0.0429816	AT1G64610	-0.843738	8.89736e-10	AT3G07870	1.17544	1.06263e-08
AT2G24810	-0.865181	1.46321e-20	AT1G15580	4.62565	0.00553025	AT3G49510	-0.811952	2.64516e-05	AT5G14860	1.05083	2.31436e-11	AT2G27740	-0.845815	0.0364584	AT5G46025	1.17294	0.000352676
AT4G08560	-0.865382	0.00169954	AT5G16490	4.62564	0.00552083	AT3G25750	-0.812892	5.47752e-42	AT4G28790	1.05047	0.0185086	AT2G30680	-0.846536	0.0179158	AT2G32430	1.17054	3.66129e-30
AT3G55130	-0.866602	0.0163991	AT3G18900	4.62079	0.00553184	AT1G14755	-0.814165	1.48191e-05	AT5G20960	1.05024	0.00993965	AT5G09660	-0.847916	5.09797e-18	AT1G08180	1.16748	0.000490076
AT1G43800	-0.867427	0.000461741	AT1G32250	4.61182	0.0275841	AT3G46240	-0.814586	0.00170793	AT5G35630	1.05002	2.89244e-09	AT5G38195	-0.848193	2.48417e-75	AT5G14980	1.16675	1.80922e-26
AT2G25687	-0.867695	4.7008e-05	AT3G21590	4.60803	0.0224573	AT4G23390	-0.815076	6.57191e-24	AT5G64430	1.04915	0.00180877	AT1G63040	-0.849164	9.42907e-10	AT1G06520	1.16314	3.28559e-13
AT1G73610	-0.868071	2.59033e-54	AT4G38530	4.60217	1.86696e-05	AT1G55650	-0.815123	6.82264e-10	AT1G14280	1.04833	0.00138335	AT3G56940	-0.849287	5.60944e-56	AT3G05890	1.16194	2.01728e-45
AT4G14780	-0.869712	2.68464e-43	AT3G25590	4.60108	0.022796	AT1G15910	-0.815657	2.49694e-72	AT5G03210	1.047	2.24988e-63	AT5G27420	-0.849752	2.19366e-08	AT4G01026	1.15849	0.00146721
AT1G20940	-0.871283	5.99842e-08	AT3G12730	4.59951	4.48827e-15	AT3G52910	-0.816315	3.24623e-72	AT1G76570	1.04688	0.000148253	AT4G37740	-0.849862	2.76887e-10	AT1G68460	1.15708	0.00207424
AT2G15325	-0.87264	1.01223e-24	AT1G74890	4.59116	0.0225528	AT4G24973	-0.817276	7.70096e-10	AT3G14190	1.04415	1.31347e-69	AT1G60190	-0.850603	4.64735e-08	AT5G16560	1.1564	2.0152e-10
AT1G05160	-0.873686	2.07129e-41	AT1G18280	4.58634	5.98868e-15	AT1G50130	-0.818196	0.049747	AT2G35420	1.03859	0.018357	AT3G16150	-0.852156	0.000415161	AT5G21950	1.15475	2.2269e-17
AT3G27321	-0.87499	0.000580603	AT1G77920	4.58541	5.6341e-07	AT2G03040	-0.819261	2.74353e-09	AT2G28690	1.03823	1.85469e-05	AT1G48400	-0.85301	0.0369615	AT1G15380	1.15419	6.86468e-51
AT2G33420	-0.875108	0.0262306	AT3G22360	4.57923	0.0236471	AT3G49770	-0.819902	1.98029e-05	AT3G25690	1.03776	0.000144337	AT1G09950	-0.853497	6.18306e-18	AT1G75250	1.15233	9.28052e-32
AT1G69190	-0.875576	1.26455e-35	AT3G58310	4.57923	0.0236471	AT4G15970	-0.822335	2.79233e-25	AT5G10100	1.03681	0.0407024	AT4G34730	-0.854083	6.67882e-06	AT1G65990	1.15051	0.0001625
AT3G43990	-0.875792	9.88974e-11	AT1G66850	4.57923	0.0236471	AT1G28700	-0.823068	4.04685e-25	AT1G76680	1.03657	0.0476762	AT5G27940	-0.855099	0.0404784	AT1G12330	1.15027	1.19816e-81
AT1G15175	-0.876656	0.00143058	AT3G53075	4.57426	0.023451	AT3G08970	-0.823297	2.03634e-11	AT5G42380	1.03624	2.18516e-20	AT2G20050	-0.855413	7.1727e-29	AT5G43420	1.15006	0.00120512
AT5G33350	-0.877785	0.00334509	AT1G30280	4.57426	0.023451	AT5G52620	-0.823315	7.48297e-06	AT3G17520	1.03618	0.000233511	AT1G18650	-0.85551	4.79366e-05	AT1G69900	1.149	3.49141e-31
AT1G09510	-0.877907	1.38619e-62	AT3G25710	4.5667	4.3718e-17	ATCG01180	-0.824487	0.00234054	AT3G57640	1.03574	0.0317129	AT5G38710	-0.856215	9.55512e-15	AT4G15380	1.14676	3.21095e-24
AT2G12475	-0.879704	8.43293e-25	AT2G47140	4.5645	0.00663697	AT5G59870	-0.825197	1.13292e-120	AT2G22000	1.03551	0.00351727	AT4G36270	-0.856893	0.000291091	AT1G17960	1.14546	0.00811014
AT1G09750	-0.879979	0.0414093	AT4G23493	4.55713	0.0252314	AT1G60960	-0.825296	1.61131e-28	AT1G05470	1.03502	0.00217792	AT1G70920	-0.857447	0.00892423	AT3G06590	1.1436	6.83329e-64
AT2G43960	-0.880393	0.0405078	AT3G44230	4.55713	0.0252314	AT5G02920	-0.825921	0.00765708	AT5G46220	1.03317	1.20651e-06	AT3G60010	-0.857797	1.96677e-16	AT3G19930	1.14334	0.0239
AT3G56520	-0.880524	3.98845e-08	AT5G28650	4.54961	0.00769329	AT1G73310	-0.826017	0.0446513	AT1G68010	1.03089	4.57431e-38	AT5G25290	-0.859423	2.46099e-05	AT5G64190	1.14131	2.92129e-25
AT3G20030	-0.88113	4.22617e-13	AT5G50120	4.54822	0.00702829	AT2G37880	-0.827869	1.61948e-11	AT2G35470	1.03015	2.03845e-09	AT3G57920	-0.859838	0.0300878	AT5G38010	1.14047	3.48102e-10
AT3G52540	-0.881961	0.000751439	AT5G11400	4.54303	0.0327188	AT1G17020	-0.827901	7.93268e-35	AT1G28300	1.02727	1.308e-51	AT3G26980	-0.860176	6.0815e-16	AT4G01970	1.13541	1.03698e-06
AT4G26770	-0.882018	0.026412	AT5G55855	4.53453	0.0276583	AT4G14670	-0.827972	0.0407188	AT3G43720	1.02611	9.38519e-09	AT1G22170	-0.861988	5.63696e-41	AT2G37300	1.13378	9.51139e-21
AT1G30974	-0.882026	9.27557e-17	AT4G15250	4.5323	0.0328096	AT4G13990	-0.828156	2.26467e-18	AT5G13720	1.02491	0.0226488	AT3G07120	-0.862373	0.00262339	AT4G20320	1.13143	1.0029e-39
AT4G17215	-0.883009	1.36224e-14	AT5G50290	4.53142	0.000791905	AT1G14790	-0.828891	1.31708e-10	AT1G56670	1.02196	0.000107036	AT3G26310	-0.862664	0.000110475	AT2G23570	1.13121	2.38266e-16
AT4G37740	-0.88321	2.41227e-18	AT4G00480	4.52923	0.0289143	AT1G79450	-0.830707	5.85162e-09	AT3G09710	1.02074	3.48789e-13	AT4G28405	-0.863136	1.27386e-08	AT3G14560	1.1303	1.54303e-06
AT1G14150	-0.883704	0.000114323	AT1G70550	4.52286	2.87426e-11	AT4G22430	-0.831307	1.23028e-72	AT1G78170	1.02009	1.31287e-13	AT5G64230	-0.863358	9.66704e-15	AT2G44490	1.12858	0.0307615
AT4G23890	-0.883806	7.08351e-14	AT5G03960	4.52111	0.0336209	AT3G55290	-0.831936	9.17773e-05	AT2G46150	1.01983	6.46226e-07	AT5G05580	-0.863522	9.09816e-15	AT1G17090	1.12788	3.22587e-09
AT4G17860	-0.884004	0.000189702	AT2G15440	4.51744	0.000863199	AT1G74510	-0.832521	2.96895e-42	AT1G11000	1.01823	1.31069e-06	AT3G01015	-0.863563	1.40863e-06	AT2G15050	1.12742	0.0243488
AT2G27320	-0.884403	4.97901e-16	AT5G03610	4.51513	1.4157e-28	AT3G44090	-0.832553	0.000107548	AT5G66070	1.01751	7.34077e-16	AT4G02600	-0.864787	2.45123e-17	AT3G13080	1.12577	1.08407e-14
AT1G19320	-0.884743	2.95906e-07	AT1G62045	4.51476	2.5909e-08	AT2G01830	-0.832777	7.07024e-12	AT4G33145	1.01623	1.5354e-10	AT4G02940	-0.865137	3.75626e-10	AT4G14250	1.1246	1.13428e-12
AT5G50260	-0.885629	0.00815528	AT2G41480	4.51314	9.85743e-26	AT5G65710	-0.834218	2.10349e-138	AT4G18170	1.01568	0.0336435	AT1G05160	-0.86609	9.61476e-45	AT2G01810	1.12125	0.0015618
AT3G49520	-0.885858	2.72472e-06	AT5G65340	4.51231	0.00789503	AT5G16150	-0.834408	7.74752e-87	AT3G54710	1.01528	2.63355e-39	AT4G01883	-0.866706	2.8099e-28	AT1G12130	1.1209	0.0226947
AT1G03106	-0.886697	0.0220571	AT3G62170	4.50464	6.87906e-39	AT5G24355	-0.834707	2.72078e-10	AT1G69480	1.01489	1.26945e-05	AT4G27030	-0.867098	0.000678985	AT4G32100	1.11771	6.1509e-50
AT4G37360	-0.892046	7.27645e-27	AT1G62450	4.50318	0.0326464	AT5G11220	-0.835919	1.46402e-86	AT2G33510	1.01459	1.31483e-05	AT2G19810	-0.867296	0.00242937	AT3G09140	1.11405	1.21049e-12
AT4G10270	-0.892551	2.53822e-12	AT5G61720	4.49905	1.40034e-24	AT1G34100	-0.836612	0.0281941	AT2G24600	1.0099	2.10146e-17	AT2G28940	-0.867687	0.014943	AT4G05130	1.1114	0.000143174
AT4G23360	-0.89304	3.64026e-09	AT1G22150	4.49727	0.0370457	AT1G21310	-0.837367	2.62228e-28	AT1G18250	1.0071	2.32858e-17	AT5G63230	-0.867983	7.83632e-10	AT2G05660	1.11126	4.06769e-07
AT4G09090	-0.89373	9.79392e-32	AT3G55910	4.48259	0.0328273	AT2G15400	-0.837532	1.08514e-11	AT2G24270	1.00683	1.91431e-44	AT1G22030	-0.868726	0.00233888	AT1G17200	1.11081	9.00009e-57
AT3G18970	-0.894431	0.000772478	AT1G53540	4.48214	1.55389e-12	AT2G22030	-0.838298	0.048976	AT1G52211	1.00398	0.0193362	AT2G43660	-0.869661	2.78595e-15	AT1G27930	1.10992	0.00895205
AT5G49420	-0.895586	0.0173693	AT3G24640	4.47953	0.0343075	AT3G18320	-0.838323	1.58942e-06	AT2G40330	1.00327	5.47357e-09	AT4G02485	-0.870501	5.2195e-06	AT3G01860	1.1094	1.30313e-06
AT3G55672	-0.897303	8.42038e-07	AT2G22760	4.47459	1.44842e-27	AT3G21410	-0.838571	3.08634e-19	AT4G34190	1.0032	9.21163e-77	AT1G71890	-0.872821	2.77665e-60	AT3G15450	1.10925	1.77251e-95
AT5G33280	-0.897577	2.02569e-05	AT1G14870	4.47321	2.50111e-51	AT5G22791	-0.839751	9.16025e-18	AT5G59540	1.00311	0.00209996	AT3G10840	-0.873635	6.77047e-06	AT3G55940	1.10704	0.000485526
AT1G58050	-0.897945	0.000874505	AT3G05650	4.47221	2.05056e-19	AT5G35120	-0.840638	1.65661e-13	AT1G18140	1.00272	0.0459916	AT3G19540	-0.873954	6.00389e-27	AT1G01490	1.10604	1.25758e-16
AT3G27710	-0.899711	1.01305e-16	AT5G26190	4.46368	0.0011127	AT2G28100	-0.841865	2.70766e-08	AT4G10850	1.00253	1.46687e-25	AT3G21000	-0.874704	6.00176e-05	AT1G11410	1.10507	4.84308e-11
AT1G65330	-0.900019	1.24428e-75	AT5G06900	4.46101	0.034406	AT3G48205	-0.841961	4.94864e-09	AT4G14365	1.0021	0.0494189	AT3G44798	-0.874851	0.00849657	AT5G01520	1.10468	2.2865e-14
AT2G39710	-0.902318	3.35199e-08	AT1G78850	4.45879	1.23451e-07	AT3G61830	-0.842355	8.04314e-13	AT1G32860	1.00076	0.00630781	AT1G11960	-0.878882	4.69198e-28	AT3G57010	1.10254	7.31233e-10
AT1G06030	-0.902726	4.27394e-26	AT3G59370	4.45559	0.0100486	AT4G39500	-0.843656	0.00129881	AT4G40060	0.999497	0.0312332	AT3G51820	-0.879316	1.0745e-36	AT3G44060	1.10161	1.5942e-08
AT1G51910	-0.903854	1.07854e-08	AT3G28740	4.45332	6.01895e-09	AT2G02170	-0.843689	8.89696e-07	AT5G22270	0.998781	0.0153293	AT5G62570	-0.879808	1.1609e-35	AT5G63970	1.10152	2.55391e-06
AT4G21080	-0.909062	8.32146e-09	AT3G15650	4.45324	2.3808e-11	AT2G42470	-0.844772	8.54342e-13	AT3G46670	0.995934	0.00548136	AT1G64583	-0.881515	0.00239596	AT1G55760	1.09874	1.81541e-21
AT1G11150	-0.911338	1.66628e-08	AT3G28420	4.45268	0.00135622	AT5G25102	-0.84578	0.000125806	AT5G57420	0.995747	4.34443e-08	AT3G44480	-0.887139	1.94423e-18	AT1G29950	1.09864	0.0180006
AT5G22150	-0.911701	1.42479e-09	AT4G05430	4.44816	0.0125054	AT2G33260	-0.846552	0.0122042	AT3G07510	0.993697	9.82151e-12	AT1G10770	-0.887756	0.000127729	AT1G67820	1.09493	1.58753e-38
AT3G30842	-0.912598	6.04678e-17	AT5G04370	4.44239	0.0353862	AT1G59670	-0.846724	2.92997e-124	AT5G54490	0.993317	6.84395e-07	AT2G40480	-0.888384	2.86396e-10	AT3G23240	1.09405	3.13539e-10
AT1G74010	-0.913162	5.18274e-10	AT2G29440	4.43739	3.33234e-47	AT1G68530	-0.848223	1.53318e-09	AT3G13520	0.991116	5.23459e-63	AT1G25270	-0.888461	0.00736578	AT3G22560	1.09244	6.73964e-16
AT5G54990	-0.913163	8.29389e-09	AT4G24010	4.43657	0.0401281	AT4G24790	-0.848793	9.21676e-29	AT2G14846	0.991	2.33117e-05	AT1G20930	-0.888593	2.12227e-28	AT1G03220	1.09207	1.52893e-05
AT3G48280	-0.913168	3.54446e-66	AT3G25560	4.43171	6.50065e-08	AT1G28520	-0.851108	1.01532e-52	AT5G08330	0.989398	6.99557e-05	AT3G48420	-0.890278	5.62338e-11	AT3G20830	1.09018	0.000254384
AT1G61320	-0.914185	2.57779e-08	AT3G17690	4.42905	4.27253e-100	AT2G21930	-0.85145	0.0112388	AT4G19590	0.988261	0.0165452	AT1G01120	-0.891135	0.000300745	AT2G38820	1.08957	4.80702e-10
AT2G38400	-0.915041	8.82776e-107	AT1G20070	4.42698	2.12175e-35	AT3G45130	-0.852451	1.26642e-13	AT1G54445	0.987558	0.000308679	AT4G13100	-0.891472	0.00113471	AT5G41250	1.08832	6.60925e-81
AT3G24250	-0.916158	8.9408e-14	AT2G01610	4.42526	7.8784e-08	AT5G46740	-0.853003	3.14644e-37	AT5G12110	0.987127	6.59784e-12	AT4G28365	-0.89198	7.46525e-145	AT2G23760	1.08698	1.67351e-67
AT1G31090	-0.91687	0.0382961	AT1G26780	4.42086	0.0120512	AT1G13930	-0.853259	1.82177e-08	AT2G01300	0.987088	0.0327647	AT3G51510	-0.892511	8.99242e-09	AT3G04070	1.08514	0.000157596
AT4G02300	-0.91952	1.01976e-39	AT1G32860	4.41643	3.29035e-45	AT4G34630	-0.853913	1.37406e-37	AT1G79270	0.985879	0.000106774	AT5G24470	-0.893008	4.04686e-08	AT3G17860	1.08492	0.0232716
AT5G52140	-0.919664	3.41954e-08	AT3G48740	4.3959	2.10771e-50	AT1G61440	-0.854044	8.88896e-19	AT2G45760	0.984468	0.0470955	AT5G49440	-0.893835	0.00433607	AT3G61040	1.08454	0.00459049
AT1G61330	-0.92052	4.50068e-35	AT2G33020	4.38929	0.0114791	AT5G39205	-0.854346	0.000499054	AT5G54360	0.984082	0.000199629	AT4G16442	-0.894216	7.26715e-11	AT4G23600	1.08276	1.04712e-08
AT5G23060	-0.920778	4.21591e-39	AT3G21940	4.37969	0.0481081	AT5G18780	-0.855515	0.0023552	AT2G40475	0.983238	5.79647e-05	AT5G11000	-0.894282	1.15418e-14	AT1G51355	1.08113	1.9241e-15
AT3G62750	-0.920827	0.0301532	AT2G36830	4.36964	3.15887e-65	AT1G66050	-0.856168	1.92678e-31	AT2G01760	0.982887	0.000890055	AT4G24275	-0.89629	2.01267e-05	AT1G49750	1.08112	4.77426e-09
AT2G21890	-0.92096	5.16704e-05	AT4G21970	4.36718	0.0418816	AT4G31330	-0.856319	1.0617e-22	AT3G22840	0.982014	1.26098e-08	AT4G39795	-0.896886	0.00233491	AT3G05727	1.08064	0.00160945
AT5G52605	-0.921076	0.00252241	AT2G47950	4.36462	2.86311e-10	AT1G03457	-0.856521	2.97353e-17	AT1G42550	0.981476	0.000432071	AT4G36700	-0.897388	5.50172e-87	AT3G46770	1.08063	0.00172319
AT3G29240	-0.921972	6.50927e-27	AT1G07900	4.35967	0.0132797	AT5G52290	-0.856787	2.55921e-07	AT3G05490	0.98109	8.50086e-29	AT4G28490	-0.897745	0.000839618	AT4G04040	1.0792	9.80732e-07
AT3G07270	-0.923717	5.07574e-52	AT3G14310	4.35334	2.83359e-26	AT5G01120	-0.856911	0.00011597	AT1G18710	0.980844	0.00356019	AT3G24542	-0.897923	0.0327423	AT2G03770	1.07759	1.50257e-06
AT2G39470	-0.924783	5.12707e-14	AT2G27140	4.35197	6.67688e-21	AT4G25170	-0.857859	1.9519e-16	AT1G04600	0.980494	2.12091e-06	AT1G69840	-0.898759	2.4507e-67	AT3G14440	1.07659	0.0115711
AT5G50040	-0.926037	0.0436757	AT3G21980	4.3474	0.0449001	AT1G76380	-0.858321	1.14351e-13	AT4G15975	0.980403	2.22795e-05	AT5G49410	-0.899385	1.39369e-10	AT3G52540	1.07642	8.90944e-19
AT3G23080	-0.926156	0.000100873	AT1G66600	4.3474	0.0449001	AT2G05660	-0.858714	1.69257e-05	AT1G75610	0.979484	1.92393e-05	AT3G56275	-0.900056	0.00657463	AT5G65090	1.07607	1.12114e-05
AT1G03400	-0.926629	0.000906957	AT3G48185	4.34237	0.0153869	AT1G36060	-0.859665	1.95483e-15	AT3G23450	0.977355	9.94239e-11	AT1G04680	-0.900225	4.42389e-06	AT4G36870	1.07418	4.60518e-59
AT5G36925	-0.926798	1.02864e-06	AT2G41800	4.34147	0.0435171	AT5G65040	-0.859745	2.76913e-05	AT1G70985	0.976995	2.13246e-30	AT5G28262	-0.900363	9.83104e-05	AT2G16850	1.07376	7.45708e-16
AT5G12910	-0.927048	4.30351e-11	AT2G23170	4.33844	5.26051e-75	AT2G22040	-0.861654	5.31997e-20	AT1G75620	0.97659	0.0212102	AT4G26790	-0.901566	2.09307e-10	AT3G52550	1.07362	8.36192e-103
AT1G54980	-0.927433	2.00362e-08	AT5G22530	4.32925	0.00172072	AT1G43590	-0.862619	1.61176e-05	AT3G13600	0.975177	1.09736e-08	AT5G05350	-0.904007	3.69562e-05	AT5G23730	1.07162	5.77073e-10
AT1G56418	-0.929457	0.00119357	AT5G07490	4.32131	0.0473303	AT5G51580	-0.863003	0.0184504	AT3G22790	0.973515	6.384e-17	AT5G46870	-0.904132	7.50896e-09	AT1G23670	1.07087	0.0391397
AT2G30730	-0.930158	1.037e-11	AT3G49690	4.32131	0.0473303	AT4G26030	-0.863897	6.20772e-09	AT1G16370	0.973439	1.80285e-06	AT5G25380	-0.905205	2.01805e-09	AT1G28660	1.07041	2.03764e-59
AT2G31900	-0.931187	0.0242289	AT5G17500	4.3213	0.00202218	AT4G29230	-0.864644	0.0109653	AT4G15830	0.971992	1.38988e-53	AT1G03630	-0.905416	9.77125e-28	AT4G16215	1.06969	3.36213e-07
AT5G46750	-0.931835	3.72348e-77	AT4G16790	4.32085	1.41964e-24	AT3G14450	-0.867392	0.0444668	AT5G18850	0.970602	5.83241e-05	AT1G14755	-0.905704	4.74667e-14	AT3G23820	1.06791	4.08871e-93
AT1G26590	-0.93471	0.00230258	AT2G46300	4.31107	0.0148161	AT1G31090	-0.867784	1.39927e-05	AT3G28850	0.969505	0.0143231	AT3G18710	-0.913625	1.75055e-15	AT2G44210	1.06764	3.82015e-13
AT3G26742	-0.936065	0.0270082	AT1G06970	4.30937	0.0484525	AT5G37000	-0.869127	0.000291809	AT5G24000	0.969484	5.68223e-05	AT2G44940	-0.914312	0.0190079	AT1G72220	1.06667	1.96489e-18
AT1G22120	-0.936079	7.85131e-15	AT3G05936	4.30556	0.00206021	AT5G39560	-0.871011	1.62887e-33	AT1G51000	0.968544	3.94647e-07	AT4G33770	-0.914791	0.00470427	AT5G17165	1.06584	0.0455403
AT2G30115	-0.936707	2.39569e-05	AT2G22800	4.30073	0.0149618	AT3G43340	-0.871571	0.000234988	AT1G21000	0.968435	0.0212328	AT5G38200	-0.914943	3.55204e-14	AT3G23410	1.0627	1.69591e-12
AT3G52790	-0.939299	5.50248e-07	AT5G58630	4.2914	0.000102954	AT1G56400	-0.871695	0.00467763	AT1G32470	0.965666	4.93035e-33	AT1G74890	-0.91633	4.70605e-06	AT4G22060	1.06268	1.41108e-12
AT4G04090	-0.93989	9.28053e-06	AT1G75500	4.28694	1.13519e-18	AT4G02710	-0.871768	1.62781e-46	AT2G41940	0.963888	0.000149156	AT1G67300	-0.917201	6.59219e-14	AT3G22790	1.06222	3.53059e-22
AT5G52480	-0.946145	0.00302837	AT5G41470	4.28302	0.000155657	AT3G05690	-0.871795	0.0349494	AT4G28900	0.963329	0.0134315	AT5G38990	-0.917884	0.000380178	AT5G08480	1.06215	7.15579e-06
AT5G33340	-0.946634	1.56522e-05	AT3G28220	4.27955	4.99744e-06	AT5G47160	-0.871999	0.00540673	AT3G62610	0.963031	5.32842e-23	AT5G18310	-0.919081	1.10954e-40	AT4G32230	1.06208	9.0445e-10
AT1G65640	-0.946907	0.0170766	AT5G44568	4.2624	0.00280457	AT5G63740	-0.872992	1.77448e-20	AT1G70990	0.962418	1.26098e-08	AT1G78995	-0.920262	7.31605e-10	AT1G68530	1.05855	6.87202e-54
AT4G02780	-0.948777	4.96982e-12	AT5G42146	4.26179	9.30658e-06	AT4G32295	-0.874013	0.000583556	AT1G52710	0.961719	4.34443e-08	AT3G04850	-0.920349	9.92401e-30	AT3G61950	1.05773	0.000513435
AT4G11510	-0.949431	3.57105e-57	AT5G08350	4.26141	1.53067e-53	AT4G10770	-0.875636	6.07717e-36	AT5G56075	0.961225	0.00351883	AT3G13175	-0.921295	1.1115e-12	AT4G23560	1.05759	8.33873e-42
AT2G16300	-0.950293	0.00581591	AT3G28770	4.25897	5.84926e-16	AT3G17810	-0.875778	1.15269e-59	AT5G35480	0.960536	0.000438188	AT1G19330	-0.922848	3.64647e-43	AT2G22470	1.05721	4.77507e-26
AT2G04790	-0.952589	0.005422	AT1G19300	4.25717	2.42009e-41	AT4G01500	-0.876305	1.24761e-75	AT1G59590	0.959739	0.000435202	AT4G30380	-0.923083	0.0160484	AT2G45630	1.05697	0.000397114
AT1G09550	-0.954253	8.61279e-67	AT1G11730	4.25566	0.00258065	AT5G48980	-0.877978	7.98711e-26	AT1G65520	0.959019	2.98293e-16	AT3G02480	-0.923161	0.00894848	AT5G64430	1.05654	3.02505e-08
AT3G03930	-0.955506	0.000935829	AT1G69870	4.25509	1.15307e-80	AT4G00234	-0.878684	0.00295466	AT3G27840	0.958088	0.0195123	AT5G40960	-0.923308	4.12653e-12	AT1G30920	1.05379	3.23883e-10
AT2G33233	-0.956901	2.70192e-19	AT2G22730	4.25262	1.11701e-06	AT4G17695	-0.879254	0.00200406	AT3G54363	0.958058	0.00539822	AT5G66980	-0.923507	0.0326614	AT1G63180	1.05283	4.32456e-05
AT3G43205	-0.956984	8.1838e-05	AT1G62300	4.24912	6.65904e-07	AT2G38750	-0.879815	4.35705e-67	AT5G47230	0.95767	0.00801484	AT1G18750	-0.923942	0.0440194	AT5G16340	1.05112	2.27588e-35
AT1G53070	-0.958345	2.46817e-09	AT4G14560	4.24644	2.573e-17	AT5G66985	-0.881071	1.76214e-05	AT1G51110	0.956939	9.91852e-25	AT2G31953	-0.927079	0.0417846	AT1G20030	1.0501	1.99099e-38
AT5G22980	-0.958433	1.24783e-91	AT1G68640	4.24448	0.00258454	AT2G34710	-0.881247	7.03696e-88	AT1G07240	0.956697	7.07024e-12	AT2G20562	-0.927502	1.58478e-17	AT5G39720	1.04988	0.000131961
AT3G28520	-0.961315	2.17453e-05	AT2G37925	4.24209	0.00312975	AT5G56200	-0.881778	2.44142e-51	AT1G19150	0.956528	8.42901e-21	AT5G54490	-0.928419	4.48936e-05	AT3G03690	1.04857	0.0159547
AT2G04750	-0.963484	2.31801e-14	AT1G44191	4.20806	0.0200944	AT1G25440	-0.883467	3.62024e-15	AT1G75800	0.956154	3.21514e-11	AT5G47160	-0.928759	0.00187825	AT5G17600	1.04636	5.66661e-10
AT5G37560	-0.963732	2.29274e-16	AT1G49500	4.19657	0.0208995	AT1G68725	-0.88375	0.0395715	AT2G47010	0.955838	0.0359982	AT5G55590	-0.930296	1.50285e-07	AT4G33560	1.046	3.30627e-54
AT1G20240	-0.96446	4.32667e-15	AT1G54575	4.18729	5.93591e-28	AT4G14540	-0.88415	9.81519e-09	AT2G03440	0.955773	0.00104784	AT3G54050	-0.931272	3.78979e-58	AT1G30110	1.04589	1.08911e-15
AT5G50780	-0.96658	1.78376e-22	AT4G29230	4.18329	0.00342133	AT5G09540	-0.884398	1.94826e-15	AT3G15750	0.955036	8.8809e-05	AT3G19800	-0.93157	1.58435e-08	AT4G37980	1.04484	4.43206e-18
AT3G24210	-0.967295	8.12762e-10	AT3G21420	4.16656	8.91721e-93	AT5G23920	-0.884677	8.30023e-16	AT5G55830	0.954822	0.000207106	AT5G24310	-0.931716	0.0302159	AT5G16590	1.04266	1.8081e-20
AT1G29910	-0.969021	3.75716e-137	AT5G51330	4.15921	0.0235406	AT4G13960	-0.88474	9.04449e-08	AT1G66870	0.953937	0.0177811	AT5G18780	-0.932157	4.06143e-05	AT4G24050	1.04214	8.252e-08
AT5G59520	-0.970521	0.0464601	AT5G43180	4.15554	0.00499152	AT1G22170	-0.884929	5.44299e-32	AT1G49110	0.953797	0.0186902	AT1G37130	-0.934103	3.9969e-09	AT2G24140	1.04183	1.5665e-07
AT3G62730	-0.970806	4.05997e-06	AT5G01370	4.15148	1.91911e-103	AT4G29380	-0.885036	7.1507e-35	AT5G16010	0.953269	3.88133e-06	AT1G61550	-0.937256	0.00159916	AT4G12300	1.04163	0.00427041
AT1G78030	-0.970848	0.00143142	AT4G24450	4.14021	2.66032e-05	AT3G24600	-0.885286	1.2694e-48	AT3G10525	0.953045	2.33126e-05	AT1G11670	-0.938621	1.48503e-74	AT1G05320	1.03898	3.47956e-09
AT1G04280	-0.97233	0.00755363	AT5G02260	4.13545	3.09172e-19	AT4G23375	-0.885774	0.00243192	AT1G11530	0.950979	4.78332e-09	AT1G33760	-0.939117	7.5181e-05	AT4G35060	1.03893	1.20785e-45
AT5G24440	-0.973912	0.00335713	AT5G27930	4.11954	4.64591e-05	AT5G07120	-0.889345	1.056e-18	AT3G14870	0.949801	1.12122e-33	AT5G50240	-0.940777	0.0442042	AT5G18000	1.03885	0.00191622
AT1G62660	-0.974	0.00141053	AT3G23050	4.11378	0.000424189	AT1G27040	-0.889402	0.00358222	AT1G53480	0.949109	0.00235529	AT4G19035	-0.941549	0.0322922	AT1G59860	1.03566	2.27745e-20
AT3G28070	-0.97481	0.0163589	AT2G18180	4.10757	3.57112e-06	ATCG00950	-0.889445	0.000117451	AT5G24930	0.949069	2.16369e-63	AT5G62230	-0.942159	0.000841831	AT5G03230	1.0356	8.42285e-59
AT5G66970	-0.97519	0.0286243	AT4G14550	4.10377	0.00438701	AT5G44950	-0.88977	0.000164413	AT5G13180	0.948601	1.69434e-08	AT1G27570	-0.942735	0.00104845	AT3G14395	1.0345	0.00205736
AT2G15930	-0.97559	0.00872816	AT2G36080	4.10319	2.48533e-12	AT3G30833	-0.889778	3.00814e-06	AT4G38770	0.948168	5.64182e-11	AT2G30820	-0.943284	0.0133867	AT3G19290	1.0344	6.48808e-06
AT1G43666	-0.982052	0.00214021	AT2G02240	4.09457	0.0256895	AT4G23170	-0.891599	0.00304134	AT2G36750	0.947986	9.29438e-06	AT3G54020	-0.943343	1.17752e-47	AT5G48850	1.03319	1.00455e-10
AT5G27810	-0.98261	0.0336906	AT2G28410	4.0839	2.76162e-05	AT3G17550	-0.893359	0.0182551	AT5G61090	0.947954	0.0355683	AT3G10200	-0.943378	1.08292e-30	AT5G60130	1.03316	6.91348e-08
AT2G04032	-0.983246	9.80287e-08	AT5G49690	4.08263	0.0265529	AT3G17650	-0.893887	3.71695e-15	AT4G01533	0.946941	0.010203	AT2G01422	-0.943905	0.00938319	AT4G10120	1.03237	1.30345e-05
AT1G65770	-0.984885	2.08584e-59	AT3G45280	4.07942	0.0341272	AT4G04610	-0.894885	1.55379e-70	AT2G41430	0.945312	5.94412e-221	AT3G54920	-0.944413	1.83719e-14	AT5G24655	1.03225	8.92757e-11
AT4G09462	-0.985349	0.00884645	AT5G60890	4.0604	0.00052623	AT5G55360	-0.89557	1.1184e-15	AT4G15200	0.944217	3.97108e-50	AT3G30778	-0.944475	0.0237452	AT1G33110	1.02343	4.2997e-08
AT5G25290	-0.985541	0.0323429	AT1G47655	4.05817	0.0303427	AT5G49360	-0.89568	1.43419e-44	AT1G48940	0.942949	1.05415e-06	AT1G21810	-0.945034	0.000384824	AT3G07990	1.02199	2.06988e-08
AT5G21430	-0.986733	0.0414005	AT2G27505	4.04919	0.000775647	AT5G44190	-0.896672	3.37813e-16	AT4G19120	0.942688	5.08133e-05	AT1G13390	-0.945937	2.55194e-12	AT1G17770	1.02087	0.0001209
AT2G21770	-0.990882	0.00955826	AT4G23870	4.03757	0.000505093	AT3G21170	-0.897122	3.90883e-14	AT5G42930	0.941986	0.0390935	AT1G46552	-0.946245	0.0440507	AT2G45170	1.02038	2.52928e-21
AT2G34555	-0.990947	3.46954e-08	AT5G63160	4.03031	6.7571e-50	AT3G22700	-0.897318	0.0235816	AT4G16400	0.941595	0.00255773	AT4G08950	-0.946655	2.59893e-46	AT4G00150	1.0202	1.36484e-06
AT5G12990	-0.993109	0.00364469	AT3G28580	4.0297	0.00601505	AT4G23040	-0.898848	1.10393e-54	AT1G52400	0.940852	7.48645e-15	AT3G09032	-0.946782	1.70676e-05	AT1G51500	1.02011	6.04587e-60
AT1G78000	-0.993877	2.19428e-25	AT2G39510	4.02858	4.21449e-33	AT2G28200	-0.899808	1.33102e-13	AT1G73630	0.939069	0.0166219	AT4G00220	-0.946902	2.38501e-57	AT1G43640	1.01727	5.74591e-29
AT5G38450	-0.998835	0.0344649	AT3G21970	4.01666	0.0335027	AT3G45252	-0.902104	2.31436e-11	AT1G23940	0.938492	0.0159023	AT3G21760	-0.948859	0.0242579	AT2G03090	1.0163	5.72665e-15
AT1G74880	-0.999201	5.46992e-05	AT5G28646	4.01199	8.09365e-25	AT3G42850	-0.902914	7.01844e-20	AT4G35550	0.9358	4.04376e-20	AT4G37580	-0.949465	5.01895e-09	AT3G26290	1.01525	2.40003e-21
AT3G56780	-1.00364	0.000117538	AT1G75490	4.01054	1.1058e-08	AT1G11740	-0.903683	1.61161e-36	AT3G61220	0.934364	6.02552e-09	AT5G04180	-0.95147	0.00217744	ATCG00620	1.01487	2.24454e-05
AT2G20595	-1.00531	1.43189e-05	AT5G50820	4.00634	5.50106e-05	AT5G49730	-0.904038	2.24512e-25	AT5G27320	0.933708	0.00374205	AT4G23500	-0.951703	9.07462e-19	AT1G68870	1.01277	0.00577773
AT3G26310	-1.0073	2.58835e-10	AT2G15480	4.00473	3.17217e-12	AT1G64540	-0.904065	3.3492e-05	AT5G40390	0.933607	0.0239533	AT3G26080	-0.952829	1.93076e-07	AT5G59810	1.00915	1.83419e-26
AT5G16770	-1.00825	0.0410352	AT2G36800	3.99955	8.22107e-05	AT4G37400	-0.906243	0.0344042	AT1G69850	0.933508	1.17739e-06	AT1G49250	-0.956002	0.0107337	AT4G32810	1.00898	1.38962e-05
AT3G45245	-1.00876	3.33107e-15	AT2G29995	3.99881	3.82343e-08	AT4G19530	-0.906525	0.0428874	AT4G33110	0.933258	6.07811e-09	AT2G29045	-0.956271	3.0125e-46	AT5G01100	1.00881	2.13217e-88
AT3G05741	-1.00927	3.4978e-65	AT1G06170	3.98721	0.037725	AT5G46760	-0.906794	2.52892e-19	AT4G38690	0.933087	0.000360642	AT5G14890	-0.956575	0.0365043	AT4G34060	1.00807	0.0254314
AT1G59500	-1.01024	2.85714e-17	AT4G24415	3.98415	1.35283e-18	AT1G13740	-0.907026	5.25933e-48	AT1G80610	0.932866	1.58482e-09	AT2G30470	-0.957668	4.20907e-59	AT1G07130	1.00738	0.00156766
AT5G15140	-1.01389	4.26978e-07	AT4G23610	3.98317	0.0448547	AT4G12680	-0.908115	0.0012444	AT4G35480	0.931513	4.29395e-05	AT1G05835	-0.959399	1.8456e-16	AT4G30830	1.00583	0.0344616
AT5G50770	-1.01483	2.39189e-07	AT2G26695	3.97428	0.00878189	AT3G07130	-0.908115	6.26398e-05	AT4G09900	0.931364	9.67677e-05	AT1G18670	-0.959466	1.85136e-05	AT5G06330	1.00556	0.000986359
AT3G10240	-1.0153	0.0189018	AT1G59740	3.97113	4.38074e-11	AT3G26590	-0.90871	1.70822e-24	AT1G30130	0.930743	1.09114e-11	AT3G16030	-0.960607	0.0417846	AT5G13400	1.00462	2.87289e-32
AT1G29920	-1.01791	3.25481e-180	AT1G14730	3.96781	3.16364e-14	AT2G15340	-0.909956	4.67135e-05	AT1G04350	0.930717	4.41654e-08	AT1G61800	-0.960689	2.13511e-128	AT2G35210	1.00416	5.56732e-06
AT4G17160	-1.01857	5.47216e-12	AT1G50310	3.96602	1.05724e-20	AT5G39530	-0.915176	1.92304e-16	AT3G61970	0.930463	0.00376723	AT5G63650	-0.963102	4.72737e-44	AT4G27657	1.00412	1.94304e-18
AT3G14480	-1.01859	4.212e-06	AT3G06490	3.95441	1.54993e-08	AT5G10170	-0.91554	1.73275e-63	AT1G20020	0.92989	5.24597e-84	AT3G11640	-0.964094	0.00534554	AT1G28230	1.00318	0.00192536
AT1G19950	-1.0195	7.46558e-44	AT3G16240	3.94925	5.4244e-72	AT3G54160	-0.915574	6.67962e-05	AT5G56040	0.928633	0.00712095	AT4G17500	-0.965906	3.83578e-09	AT1G34580	1.00299	2.05352e-21
AT2G27700	-1.02257	8.08342e-34	AT2G02120	3.93763	3.32371e-16	AT1G52650	-0.91642	0.000159443	AT1G72180	0.927818	0.00831359	AT5G40390	-0.968967	0.00855757	AT3G20690	1.00247	0.0481677
AT3G49040	-1.0227	0.00489799	AT4G04410	3.93361	0.000101056	AT4G08510	-0.918086	2.3348e-49	AT1G05710	0.926733	4.39622e-08	AT2G27389	-0.970147	1.82553e-08	AT5G54660	1.00238	3.48512e-08
AT1G06020	-1.02325	7.98225e-07	AT5G62430	3.93018	1.73462e-10	AT1G30840	-0.918767	1.10599e-96	AT2G18450	0.926622	0.000715119	AT4G21895	-0.970168	6.18436e-21	AT1G55330	1.00207	1.55717e-47
AT5G17730	-1.02952	8.40421e-05	AT1G08230	3.92607	7.82363e-06	AT1G10680	-0.923046	1.00964e-24	AT3G61820	0.926537	6.26512e-10	AT5G54300	-0.970278	4.89723e-19	AT5G38895	1.00013	1.18097e-19
AT5G05030	-1.03145	1.22865e-07	AT4G08150	3.91531	0.00111261	AT5G42290	-0.925453	0.0491513	AT1G64220	0.925195	0.0236736	AT4G14580	-0.972897	4.15709e-22	AT2G35940	0.999616	3.84981e-06
AT5G39640	-1.03159	0.00176582	AT2G29710	3.91439	0.0402299	AT2G45720	-0.925685	1.17694e-22	AT3G21800	0.924523	2.49199e-23	AT3G51420	-0.974026	4.68832e-46	AT1G69700	0.997835	6.38562e-17
AT5G10180	-1.03176	4.55291e-115	AT4G22010	3.91012	8.89104e-11	AT5G55090	-0.926955	0.0023936	AT2G23990	0.923917	3.98684e-57	AT5G65510	-0.974735	2.18577e-23	AT1G18330	0.996316	3.6049e-05
AT2G23990	-1.0321	1.71571e-55	AT1G09970	3.90102	3.57226e-39	AT2G34620	-0.928855	3.05002e-26	AT1G79245	0.923836	1.70626e-99	AT3G45095	-0.974849	0.00256738	AT4G34610	0.992474	1.96635e-15
AT5G55080	-1.03473	5.10811e-05	AT1G14890	3.89614	2.15459e-127	AT5G07030	-0.929382	3.16465e-12	AT5G62360	0.922443	1.43524e-08	AT1G18100	-0.975158	3.10508e-69	AT4G31370	0.991677	1.08053e-86
AT1G26797	-1.03778	1.34393e-10	AT1G69325	3.89124	0.0121678	AT5G63970	-0.930765	0.00126469	AT4G00200	0.921247	9.41907e-06	AT3G27785	-0.975926	1.67954e-71	AT1G66350	0.990566	7.6016e-17
AT4G13080	-1.03821	3.8636e-47	AT4G06748	3.88886	0.00965508	AT5G56790	-0.931379	1.24038e-56	AT1G63650	0.920976	1.98528e-11	AT3G12870	-0.976686	2.45444e-13	AT3G26140	0.990441	5.48703e-14
AT4G00872	-1.04095	0.0239523	AT1G79480	3.88362	3.30843e-05	AT3G62700	-0.931953	8.63583e-09	AT5G41471	0.920296	0.00351233	AT1G09460	-0.976845	4.6831e-10	AT3G49790	0.986872	2.73281e-05
AT2G21730	-1.04261	4.47739e-12	AT1G69970	3.8823	9.41173e-05	AT3G24790	-0.93217	4.30094e-13	AT1G12710	0.919609	8.43491e-10	AT2G01540	-0.977242	0.000417982	AT5G47330	0.985959	6.71867e-90
AT1G16980	-1.04472	7.93453e-44	AT5G19530	3.87713	2.97735e-46	AT2G40880	-0.934001	7.5846e-10	AT1G59840	0.918141	3.83708e-13	AT2G16990	-0.979427	5.52032e-84	AT3G10525	0.985467	1.35134e-11
AT1G51210	-1.04738	2.13178e-05	AT1G71520	3.87464	0.0477362	AT1G10745	-0.934335	1.12631e-14	AT5G23280	0.917222	0.00153214	AT5G59490	-0.980909	0.0217153	AT2G02240	0.984945	0.000580113
AT1G10790	-1.05184	1.02588e-06	AT4G10440	3.87159	0.0024579	AT5G55590	-0.934477	3.09784e-15	AT4G13420	0.916457	8.53892e-07	AT3G27470	-0.981568	4.4722e-10	AT3G10740	0.984902	1.96484e-39
AT3G16410	-1.05202	0.0392181	AT1G10340	3.86758	4.52243e-10	AT4G03270	-0.935404	7.30797e-27	AT5G51810	0.916139	1.24149e-14	AT2G13750	-0.981724	0.00228452	AT3G06435	0.98357	0.00136789
AT4G32100	-1.05623	7.49683e-10	AT4G29905	3.86535	0.00119694	AT4G23370	-0.935441	6.93744e-94	AT4G13968	0.915955	0.000238112	AT3G54000	-0.981979	7.3349e-31	AT2G23690	0.982786	0.000109523
AT3G10900	-1.05687	3.70034e-06	AT4G35390	3.85411	0.0478306	AT1G30320	-0.935581	2.09886e-34	AT1G74460	0.913966	0.00391146	AT2G39660	-0.982703	0.0242546	AT4G39780	0.981841	2.11892e-08
AT2G05970	-1.05695	2.23762e-06	AT2G39855	3.85113	1.96944e-08	AT1G05220	-0.938297	7.80134e-06	AT5G56980	0.912956	5.94769e-13	AT4G20230	-0.985682	0.0040201	AT3G24090	0.980968	0.000754684
AT3G49307	-1.05807	1.10741e-176	AT4G26255	3.84166	3.88993e-14	AT5G55470	-0.93902	1.99637e-07	AT2G28340	0.911959	9.28962e-05	AT1G61260	-0.986119	3.29979e-12	AT2G34135	0.979872	4.7429e-06
AT2G01010	-1.05839	0.00050707	AT2G19460	3.83795	4.83e-12	AT1G67645	-0.939101	4.42727e-09	AT5G12080	0.911947	5.7295e-15	AT3G24650	-0.986534	6.91908e-58	AT5G61570	0.97963	0.000224711
AT3G27270	-1.06215	1.11933e-12	AT5G67090	3.83605	0.00165969	AT5G56970	-0.939288	1.88492e-10	AT3G04854	0.911051	0.0148659	AT1G63100	-0.987739	9.07117e-50	AT5G52050	0.976943	0.000131382
AT4G12550	-1.06328	1.14297e-07	AT4G35350	3.83569	0.0488359	AT1G50790	-0.940209	1.52581e-10	AT3G08920	0.910732	6.80852e-08	AT4G15500	-0.989505	0.00329115	AT1G77765	0.976922	2.67628e-05
AT4G21040	-1.06539	2.88069e-15	AT2G28260	3.83534	0.0114661	AT5G37560	-0.94126	6.78823e-06	AT3G21500	0.91022	6.40192e-45	AT3G36659	-0.992936	7.46275e-05	AT2G16230	0.976866	0.00142476
AT1G14080	-1.07076	1.08387e-12	AT3G47340	3.83416	3.03114e-99	AT5G50790	-0.945549	0.00133751	AT4G16810	0.910075	0.00142797	AT1G80130	-0.99341	1.09788e-28	AT4G32150	0.976588	1.61965e-37
AT1G80220	-1.07159	1.04834e-07	AT5G54510	3.83396	3.29298e-30	AT5G40420	-0.945572	0.00049448	AT2G30150	0.908996	0.00040373	AT5G57560	-0.994268	9.61658e-76	AT1G69260	0.976332	0.00116646
AT4G26820	-1.07424	0.0047855	AT1G78865	3.83114	1.83357e-06	AT3G01870	-0.945899	4.91919e-08	AT1G28590	0.908655	8.36767e-07	AT4G09090	-0.995254	0.000145725	AT2G21188	0.975931	0.000751767
AT1G55370	-1.07921	1.56875e-05	AT4G36000	3.82841	0.0368988	AT3G07820	-0.947265	0.0141907	AT1G63720	0.908054	1.06515e-06	AT4G30370	-0.996788	1.76485e-30	AT2G22990	0.975291	7.86627e-06
AT4G12140	-1.081	1.30167e-13	AT2G26150	3.82812	4.18338e-29	AT5G13370	-0.948319	2.1341e-20	AT3G54220	0.908034	8.10366e-15	AT2G34315	-0.997795	6.78225e-07	AT2G36950	0.974429	3.65129e-84
AT1G59670	-1.08194	9.0014e-08	AT1G16110	3.82765	3.98331e-06	AT1G20735	-0.949608	1.00092e-07	AT4G03540	0.907753	0.0234944	AT5G10990	-0.998708	9.07219e-07	AT1G47128	0.974278	1.35118e-20
AT2G31760	-1.08219	1.79402e-06	AT2G40130	3.82302	0.0121354	AT1G51040	-0.950184	0.0225836	AT1G12160	0.907359	0.0461504	AT3G05310	-0.998758	7.0693e-05	AT1G05230	0.973955	2.60477e-56
AT3G03230	-1.08405	4.90422e-08	AT5G13750	3.80583	6.01537e-18	AT1G30810	-0.953004	1.08184e-41	AT4G39710	0.905838	4.25831e-17	AT3G61680	-0.99897	7.95908e-73	AT2G39400	0.973258	3.93038e-52
AT3G43340	-1.08407	4.70198e-06	AT5G39493	3.79118	0.0017483	AT2G18780	-0.954051	2.01666e-17	AT3G58840	0.904484	7.11293e-30	AT5G55470	-1.00238	0.000122965	AT1G13260	0.972531	1.93675e-12
AT5G41040	-1.08492	5.66843e-26	AT1G61810	3.78546	5.76379e-51	AT1G10770	-0.955273	0.00045044	AT4G13000	0.904124	0.00899631	AT1G32583	-1.00286	0.0374115	AT5G58520	0.972196	3.96024e-08
AT3G46900	-1.08587	1.76749e-15	AT1G04680	3.77955	8.46733e-22	AT3G21020	-0.955282	0.000795554	AT3G56890	0.903246	0.0420862	AT3G43270	-1.00411	0.0018128	AT4G33150	0.972189	1.09761e-47
AT3G05975	-1.08591	1.07846e-09	AT5G60200	3.77142	4.67055e-168	AT3G12143	-0.957826	0.0122753	AT4G35655	0.90072	0.000422923	AT5G03720	-1.00418	0.0429273	AT5G37740	0.972132	6.32844e-10
AT5G46875	-1.08783	0.000317913	AT1G10750	3.75251	0.0241411	AT5G17490	-0.958878	6.16265e-12	AT3G47860	0.898833	1.05741e-10	AT3G59480	-1.00765	6.30203e-09	AT1G12110	0.9715	1.77772e-26
AT1G78220	-1.0902	6.49081e-07	AT4G21420	3.74613	3.0478e-05	AT3G09240	-0.959907	6.76536e-06	AT2G43530	0.89879	1.19608e-70	AT5G35770	-1.00896	1.03097e-06	AT5G43090	0.971236	1.48736e-06
AT5G19700	-1.09056	9.82297e-83	AT3G56275	3.7443	0.000772478	AT5G51390	-0.959915	0.00612875	AT4G13840	0.898717	1.35915e-13	AT3G05415	-1.00985	0.0262944	AT2G25220	0.970571	6.46143e-37
AT4G26200	-1.09359	6.69528e-06	AT1G55570	3.74329	3.06466e-10	AT3G18960	-0.960328	5.94124e-10	AT1G77570	0.898601	0.0190672	AT4G13700	-1.00985	0.00736515	AT1G70290	0.970035	0.0172807
AT5G44440	-1.09757	0.0237951	AT4G32880	3.73685	2.59452e-11	AT4G26990	-0.961981	0.000283518	AT2G45920	0.897959	0.034535	AT5G67370	-1.01113	2.28711e-08	AT2G34360	0.96909	0.00348539
AT2G14540	-1.09804	5.36585e-23	AT1G10070	3.73564	0.0004549	AT3G17560	-0.962204	0.00467809	AT4G18390	0.897721	2.64445e-12	AT4G38420	-1.01476	0.0107313	AT2G20780	0.968777	4.24135e-24
AT2G03560	-1.10344	0.00679309	AT3G28540	3.72795	3.97404e-05	AT4G11910	-0.965221	0.0186242	AT3G61950	0.897427	0.000472808	AT1G69480	-1.01616	0.00157382	AT4G36830	0.968517	5.63751e-19
AT1G44090	-1.10639	1.07651e-42	AT1G07540	3.72777	0.00034726	AT5G03840	-0.967584	0.0324428	AT1G73010	0.897343	8.85756e-12	AT2G47730	-1.01741	1.1985e-76	AT1G49470	0.966871	1.32623e-55
AT4G32378	-1.11124	4.52563e-30	AT5G57390	3.71783	0.00257184	AT1G20900	-0.968883	4.38526e-09	AT1G69485	0.895888	0.0168566	AT1G05810	-1.02045	0.0283739	AT3G51300	0.966288	2.38177e-16
AT5G44590	-1.1131	0.029735	AT1G54010	3.70651	5.98749e-05	AT2G19240	-0.971047	3.65011e-15	AT5G06690	0.894986	1.64101e-06	AT3G52400	-1.0216	1.05729e-09	AT5G50360	0.965135	3.64e-20
AT1G66290	-1.1154	8.2815e-09	AT5G12030	3.70497	1.9147e-47	AT4G04750	-0.971285	0.0340539	AT1G63420	0.891216	0.00183808	AT4G34160	-1.02189	0.00616008	AT1G52330	0.964	0.0060178
AT3G48700	-1.11657	8.26868e-08	AT5G45116	3.69469	0.0177534	AT3G48510	-0.975212	3.58845e-14	AT1G12880	0.890557	0.0162909	AT2G05330	-1.02213	9.77925e-05	AT4G17100	0.962835	0.000152801
AT5G35490	-1.11989	2.1286e-09	AT5G67340	3.69469	0.0177534	AT4G15417	-0.976847	8.7353e-78	AT1G14600	0.890423	0.0264028	AT3G10500	-1.02416	6.01597e-20	AT2G48030	0.961997	1.11456e-32
AT5G08070	-1.12092	0.0147557	AT1G56250	3.69007	6.4266e-06	AT5G67120	-0.979654	7.36867e-23	AT3G44020	0.890303	2.88432e-05	AT2G15440	-1.02445	3.21621e-35	AT5G01880	0.959377	5.27101e-07
AT1G71300	-1.12259	0.0265783	AT5G65410	3.68829	5.94278e-10	AT4G36400	-0.979875	1.97886e-24	AT1G10550	0.890258	0.000668017	AT5G51350	-1.02621	0.000222664	AT4G22540	0.957901	1.08613e-46
AT1G78500	-1.12561	1.91085e-18	AT2G30250	3.68802	4.78876e-22	AT4G10490	-0.979926	3.21003e-19	AT4G25040	0.890219	0.00636377	AT2G36640	-1.02626	1.55224e-22	AT1G62560	0.957803	0.0119881
AT1G56480	-1.12659	7.26915e-05	AT3G13390	3.68341	3.53442e-11	AT5G46750	-0.98016	2.22251e-141	AT1G18750	0.889192	0.0123258	AT4G35560	-1.0263	3.69001e-44	AT5G48560	0.957433	0.0384665
AT4G12490	-1.12679	0.0423248	AT2G39700	3.68009	2.66022e-27	AT5G06670	-0.980388	2.15403e-20	AT5G03720	0.889183	0.00843447	AT2G05920	-1.02824	4.96094e-98	AT5G15740	0.957123	9.84503e-64
AT2G20670	-1.13026	2.82477e-25	AT5G19230	3.67763	5.03942e-09	AT3G01570	-0.981971	1.1335e-13	AT2G47460	0.887235	0.000437276	AT1G02390	-1.02875	2.83192e-11	AT3G46700	0.955327	3.5143e-14
AT2G23900	-1.1312	6.58537e-07	AT3G01250	3.67467	0.0193717	AT3G55940	-0.98358	3.83355e-13	AT3G03170	0.886558	0.000603417	AT2G20142	-1.02972	2.94485e-09	AT4G21010	0.95501	0.00102435
AT5G42910	-1.13137	3.42506e-15	AT3G18950	3.67448	3.14312e-51	AT4G12825	-0.985503	1.5686e-150	AT3G48690	0.885897	3.52968e-116	AT1G19380	-1.03082	9.70755e-26	AT2G25735	0.953515	3.90117e-13
AT1G76290	-1.13157	5.50057e-76	AT2G17040	3.67212	0.00327257	AT3G48740	-0.986562	5.54757e-27	AT3G30300	0.885585	1.42787e-09	AT1G80470	-1.03137	0.0381615	AT5G63800	0.951941	2.78282e-63
AT1G05291	-1.13262	4.06169e-12	AT5G52120	3.67113	0.00271876	AT3G22490	-0.987668	0.00083558	AT3G49320	0.884632	7.26453e-13	AT4G32490	-1.03373	1.23025e-191	AT1G10470	0.950383	0.0162927
AT5G55507	-1.14997	0.0323314	AT5G58690	3.67034	6.85659e-05	AT4G02520	-0.988194	0.00113755	AT2G44560	0.884447	1.76646e-06	AT1G01470	-1.03407	5.66017e-27	AT2G23560	0.949015	7.44059e-21
AT5G65690	-1.15295	1.75985e-05	AT3G52490	3.65897	5.45664e-09	AT1G26796	-0.99111	2.2485e-103	AT2G04032	0.883668	0.0329199	AT3G48510	-1.03469	1.00458e-26	AT2G21420	0.948112	2.2307e-31
AT5G22791	-1.15681	0.00158069	AT5G55050	3.65862	4.03425e-18	AT3G16555	-0.991996	0.00861076	AT1G62580	0.883559	0.00858637	AT5G46470	-1.03483	8.47297e-12	AT3G49940	0.9481	0.0200853
AT1G69523	-1.15903	0.00289532	AT1G80180	3.65558	1.13003e-13	AT5G38990	-0.993304	0.000501372	AT1G09390	0.882465	3.29846e-05	AT3G51570	-1.03582	0.000283604	AT5G23280	0.948007	0.00343492
AT2G12190	-1.16372	3.8743e-15	AT1G67050	3.64864	2.15148e-06	AT5G28010	-0.996053	0.028674	AT3G28960	0.881551	1.64357e-23	AT4G01260	-1.04329	0.0408181	AT2G31760	0.947265	0.000495217
AT5G61290	-1.16628	2.13172e-09	AT1G12320	3.63946	0.000124456	AT3G26720	-0.996519	3.01168e-36	AT1G71970	0.880465	4.27748e-06	AT5G57380	-1.04778	1.04714e-07	AT1G15260	0.944788	0.00840442
AT3G24690	-1.16705	1.37503e-35	AT2G31945	3.63016	1.24259e-07	AT1G14210	-0.997008	1.90359e-22	AT5G47640	0.880331	2.46122e-32	AT1G65090	-1.04836	7.1898e-70	AT5G58540	0.94325	3.76535e-11
AT5G58820	-1.17236	3.70391e-24	AT1G80660	3.62514	3.06981e-14	AT1G03920	-0.99774	0.000539729	AT1G17380	0.880261	0.00126148	AT3G14640	-1.04921	0.00784484	AT2G42470	0.942425	2.52636e-19
AT3G30700	-1.17597	6.02037e-05	AT3G55720	3.6248	0.00337209	AT3G61170	-0.998955	0.00618556	AT1G16220	0.879539	2.88849e-05	AT1G23380	-1.05232	1.59724e-15	AT2G43910	0.942088	0.00663593
AT1G50980	-1.17641	4.005e-16	AT1G68810	3.62205	4.41484e-15	AT1G48930	-0.999419	1.95866e-244	AT5G06270	0.878666	2.53433e-13	AT4G31000	-1.05267	6.23834e-10	AT2G15830	0.941877	7.72178e-06
AT4G24650	-1.17703	7.26491e-16	AT4G09760	3.61919	3.43751e-10	ATCG00920	-0.999979	0.000348642	AT4G16141	0.878459	4.69007e-37	AT5G10300	-1.05731	1.09715e-47	AT1G32740	0.940884	1.53279e-05
AT5G20710	-1.17718	4.20545e-92	AT2G25890	3.61721	0.0039463	AT4G05120	-1.00059	8.52862e-07	AT5G05410	0.877281	3.47526e-21	AT2G35670	-1.05791	4.14142e-13	AT1G09310	0.934441	0.00253243
AT2G19970	-1.17813	1.27044e-60	AT3G18050	3.61599	0.0255215	AT1G69860	-1.00101	1.13985e-49	AT2G37960	0.876395	0.00162896	AT5G43470	-1.05993	0.00793253	AT3G50630	0.933985	1.04452e-16
AT2G01590	-1.17838	2.69499e-06	AT2G28810	3.615	1.0121e-09	AT1G09510	-1.00306	2.4782e-141	AT2G40460	0.87619	0.0177203	AT5G51210	-1.06285	1.3996e-99	AT3G03520	0.933749	1.60726e-05
AT3G25280	-1.17887	6.94143e-18	AT1G72416	3.61199	2.78568e-06	AT4G21080	-1.0033	2.20289e-164	AT4G16410	0.87312	0.000929773	AT3G01570	-1.06314	4.52432e-141	AT4G14020	0.931919	2.92617e-06
AT1G54095	-1.18335	0.0273009	AT3G22830	3.60461	2.02553e-07	AT2G28190	-1.00332	5.51393e-66	AT1G21090	0.872437	0.00406377	AT1G75450	-1.06348	0.00297283	AT4G09990	0.931161	0.0380346
AT5G22300	-1.1929	5.07383e-12	AT1G32510	3.60427	7.23641e-07	AT5G22580	-1.00435	3.48432e-162	AT2G28900	0.871652	1.12363e-166	AT2G04100	-1.06376	0.0455902	AT3G54880	0.930584	8.71978e-07
AT1G69090	-1.20694	0.0372063	AT3G51660	3.5981	0.00878727	AT4G01770	-1.00444	9.87846e-09	AT3G18070	0.871348	0.0119861	AT4G35520	-1.06379	0.0148979	AT2G26150	0.930347	0.0183368
AT1G29110	-1.21116	9.77871e-05	AT3G20750	3.59804	6.37386e-15	AT1G50760	-1.0053	0.00283635	AT1G16390	0.870661	1.46231e-48	AT4G13985	-1.06385	0.00477693	AT3G16240	0.930202	3.84784e-05
AT3G55252	-1.21269	1.02561e-20	AT3G13980	3.58948	0.0240908	AT5G59105	-1.00537	8.48708e-05	AT3G22240	0.868875	0.00827783	AT4G27260	-1.06481	0.000243789	AT5G01200	0.928164	3.61571e-21
AT5G60220	-1.21706	3.87953e-09	AT5G54950	3.58843	0.00424971	AT1G61060	-1.01186	5.64937e-18	AT3G24068	0.868639	7.87837e-46	AT3G43310	-1.06697	9.01522e-05	AT1G11990	0.927418	1.78276e-18
AT5G05260	-1.21753	9.09852e-08	AT5G23660	3.58781	2.94537e-94	AT2G04750	-1.01237	1.75732e-138	AT4G30280	0.867314	0.000694046	AT5G57920	-1.07133	8.20859e-149	AT1G13130	0.927343	1.21807e-08
AT4G13500	-1.21794	0.00530569	AT3G15500	3.58212	2.00431e-06	AT4G15710	-1.01487	0.045166	AT2G28040	0.866953	7.80285e-19	AT3G62320	-1.07139	0.0288058	AT5G18430	0.926954	0.00398013
AT2G16980	-1.22336	1.08653e-06	AT2G37170	3.5814	2.14151e-30	AT1G20690	-1.01577	0.0208176	AT5G46470	0.866953	1.05441e-08	AT5G62800	-1.07228	3.88731e-30	AT2G42460	0.925088	0.00191174
AT2G23210	-1.22446	0.0409416	AT5G61420	3.58009	0.00453209	AT2G34790	-1.02086	0.00178763	AT1G70420	0.8667	0.0227317	AT4G29280	-1.07283	0.0356828	AT2G35700	0.923571	3.77452e-08
AT3G30843	-1.22852	0.000906658	AT4G24250	3.57846	9.87426e-10	AT3G22421	-1.02121	5.28349e-15	AT2G47485	0.86615	8.45171e-07	AT1G63260	-1.07537	3.87299e-06	AT4G08430	0.923428	0.0447788
AT1G69860	-1.2331	5.02737e-08	AT4G38400	3.57681	1.67505e-51	AT3G27690	-1.02421	6.12746e-43	AT2G37510	0.865602	3.94838e-06	AT5G09640	-1.0766	3.30926e-32	AT3G19680	0.923378	2.38391e-18
AT1G17030	-1.24032	4.20795e-18	AT3G50480	3.56304	1.86368e-08	AT5G05460	-1.02563	4.45625e-07	AT1G04425	0.864336	7.4238e-78	AT1G28290	-1.07772	1.07493e-48	AT5G65280	0.9233	3.38383e-11
AT2G14210	-1.24733	0.00227466	AT5G50790	3.56253	4.20606e-145	AT4G13490	-1.02954	0.0252284	AT1G07710	0.863715	0.00168807	AT5G12890	-1.08046	0.00744464	AT3G06420	0.922052	6.12426e-22
AT1G45120	-1.24796	0.000710784	AT1G23380	3.55899	1.17448e-07	AT5G47720	-1.02989	1.71872e-13	AT1G04330	0.863587	0.00185108	AT3G08040	-1.08401	2.9821e-30	AT1G30930	0.921628	0.00497317
AT1G64035	-1.25235	1.59959e-27	AT3G21210	3.55629	2.58982e-05	AT5G61290	-1.03044	4.92061e-32	AT4G29190	0.861744	0.00436142	AT4G17090	-1.08682	1.11927e-28	AT1G02710	0.921276	0.00919946
AT1G35420	-1.26172	0.000386481	AT3G43430	3.55565	5.92167e-06	AT4G12550	-1.03146	3.79518e-16	AT5G51850	0.859333	0.000271469	AT5G38160	-1.0882	2.8468e-78	AT3G08970	0.921265	3.70833e-14
AT4G06641	-1.26234	0.0180752	AT3G16340	3.54939	6.05303e-21	AT5G52390	-1.03263	0.0139201	AT3G49940	0.859196	0.000255614	AT3G28150	-1.09051	7.30262e-42	AT1G55260	0.920495	0.0116796
AT1G47395	-1.27249	3.76857e-06	AT4G00305	3.54653	0.029429	AT5G23650	-1.03371	7.10815e-37	AT3G47030	0.856953	7.97721e-32	AT2G13610	-1.09421	3.54614e-06	AT4G04223	0.920346	3.57879e-07
AT1G08065	-1.27382	8.143e-06	AT5G55730	3.5437	3.93971e-14	AT1G55660	-1.03378	1.7467e-06	AT1G31650	0.856167	1.53688e-05	AT2G47220	-1.09596	8.28489e-05	AT2G25540	0.920096	8.51462e-71
AT2G39640	-1.27485	5.51204e-110	AT1G06000	3.54187	2.68438e-07	AT1G65500	-1.03421	0.000236489	AT2G20463	0.855841	3.23066e-11	AT1G29920	-1.09917	3.70484e-122	AT1G70390	0.918999	0.000761983
AT1G10705	-1.27687	0.0345131	AT5G06790	3.5409	0.00550228	AT3G20975	-1.0346	0.000168576	AT3G11520	0.855146	1.52935e-86	AT2G23190	-1.09939	1.23865e-58	AT5G23660	0.918474	8.12839e-60
AT2G30820	-1.2828	0.00422263	AT3G47400	3.5402	0.031761	AT1G50990	-1.03569	0.000799717	AT1G20010	0.854475	3.89694e-15	AT5G13220	-1.10493	2.72372e-08	AT5G13140	0.918202	1.50643e-05
AT1G47790	-1.28323	0.0267545	AT4G08780	3.52985	3.42959e-05	AT3G15518	-1.03606	1.48603e-05	AT2G45820	0.854465	2.7267e-32	AT1G68520	-1.10607	0.00182777	AT4G36950	0.917306	7.89572e-23
AT3G42835	-1.28609	0.0385082	AT5G67550	3.52905	7.35855e-05	AT4G01260	-1.0362	0.00459853	AT5G65310	0.853699	0.000977913	AT2G32765	-1.10733	2.63348e-20	AT1G15100	0.915766	1.57767e-18
AT1G65760	-1.28763	0.000738373	AT2G30940	3.52461	0.00682386	AT5G58000	-1.03693	7.70192e-18	AT5G11540	0.852733	0.0387983	AT2G46455	-1.10782	3.99982e-05	AT1G27250	0.914612	2.70776e-15
AT2G04035	-1.28819	0.0439387	AT2G23610	3.52302	0.0114727	AT1G24130	-1.03751	2.13773e-17	AT5G51440	0.850987	0.000424267	AT3G46240	-1.10826	4.64462e-29	AT5G45370	0.914602	1.15813e-23
AT5G60330	-1.29029	2.98546e-10	AT1G27930	3.5181	2.4041e-07	AT3G56730	-1.03811	3.4458e-08	AT1G77630	0.849018	1.37759e-10	AT2G42570	-1.10861	0.0242468	AT3G25930	0.914268	4.31568e-39
AT4G35770	-1.29748	0.0234526	AT2G04050	3.5157	4.88603e-05	AT3G51480	-1.03834	9.30442e-08	AT2G42485	0.847492	0.000745052	AT3G24240	-1.11334	0.000208291	AT4G19420	0.913901	5.00251e-31
AT1G26799	-1.29924	4.53813e-27	AT5G49660	3.51543	5.02278e-12	AT5G40030	-1.043	2.90326e-24	AT3G18560	0.846725	4.60381e-07	AT5G53500	-1.11534	0.000687109	AT1G23880	0.913776	7.80828e-06
AT1G30710	-1.29972	0.00036283	AT4G33050	3.50816	1.77276e-24	AT5G55370	-1.0436	0.0206533	AT2G01150	0.846102	0.0105551	AT5G13790	-1.11807	3.93145e-33	AT1G28050	0.913768	5.66317e-10
AT5G05890	-1.30111	0.00462744	AT3G19200	3.5078	0.00587976	AT1G63180	-1.04498	9.87246e-36	AT3G29000	0.844974	2.88135e-12	AT1G47670	-1.12281	1.84755e-19	AT4G13345	0.913683	5.03813e-29
AT3G13370	-1.30296	6.30882e-68	AT2G25090	3.50358	0.00631181	AT2G32550	-1.04517	4.90683e-49	AT4G17670	0.843554	7.2529e-13	AT5G46871	-1.12318	8.97751e-26	AT1G28300	0.913641	1.02345e-39
AT5G58310	-1.30494	5.48524e-22	AT1G03850	3.50212	0.0324632	AT2G17750	-1.04747	1.88362e-145	AT1G02850	0.842231	0.0251549	AT5G65410	-1.12436	2.30011e-17	AT4G37520	0.913574	3.26429e-80
AT4G23380	-1.31041	0.0106323	AT5G59670	3.49217	0.0339717	AT3G63440	-1.04765	0.0262023	AT1G76620	0.84217	1.16044e-09	AT2G32210	-1.12447	2.97652e-07	AT1G75410	0.913428	9.0002e-43
AT5G26650	-1.31781	2.00678e-96	AT2G20880	3.48566	1.12739e-31	AT4G22630	-1.04945	7.4107e-08	AT4G33260	0.841766	5.75516e-46	AT5G46740	-1.1265	4.60888e-24	AT4G10690	0.912853	1.47832e-12
AT3G29830	-1.31793	2.15017e-05	AT1G66090	3.48359	6.58076e-22	AT1G47960	-1.04959	6.72046e-37	AT5G64900	0.841303	1.6086e-33	AT5G62420	-1.12838	0.0234735	AT4G31240	0.912727	0.00212954
AT2G01880	-1.32222	2.55021e-08	AT3G52520	3.48279	0.0334202	AT5G07210	-1.0504	3.25369e-73	AT4G12900	0.84058	6.67554e-15	AT1G77390	-1.12894	4.64003e-09	AT5G43190	0.912656	0.000415097
AT5G26250	-1.32473	2.01522e-66	AT1G28190	3.46242	2.72684e-16	AT2G03230	-1.05188	0.00145768	AT5G65450	0.838848	0.000100959	AT3G44730	-1.13035	0.00260532	AT3G52105	0.912602	0.000245761
AT2G30220	-1.32593	4.79084e-05	AT1G73810	3.46227	0.032808	AT3G62820	-1.05213	0.000561043	AT1G08065	0.838238	2.88135e-12	AT5G14780	-1.13239	1.0455e-141	AT1G25450	0.912435	1.22187e-21
AT5G38430	-1.32745	2.8054e-09	AT5G19040	3.45588	1.4895e-13	ATCG01210	-1.05252	0.00274894	AT1G61255	0.836817	9.39589e-20	AT2G32200	-1.13937	0.0303849	AT5G52250	0.912142	0.0149334
AT3G18340	-1.3281	5.43384e-06	AT5G23170	3.45308	4.465e-06	AT5G55460	-1.0537	0.0234599	AT1G75050	0.836785	3.66916e-07	AT4G28140	-1.14348	0.000364847	AT5G16500	0.91132	0.0310152
AT4G18740	-1.3292	1.65124e-07	AT3G13175	3.44691	1.09437e-09	AT4G35733	-1.05449	5.83867e-30	AT3G27730	0.836389	2.47372e-08	AT1G60030	-1.14435	2.23329e-19	AT1G05010	0.908795	2.78433e-05
AT1G34650	-1.33026	9.68107e-44	AT5G42010	3.44403	0.000298918	AT3G29510	-1.05469	0.003062	AT1G16070	0.836262	2.15505e-10	AT3G22910	-1.14505	7.1332e-58	AT5G62150	0.908687	1.31795e-58
AT3G21410	-1.33071	1.81795e-24	AT5G57810	3.43937	2.37016e-06	AT1G80220	-1.05488	3.31603e-21	AT3G10570	0.83453	0.000911805	AT2G36630	-1.14582	0.00235073	AT5G62180	0.907299	4.35996e-18
AT3G15960	-1.33247	2.07043e-106	AT5G20970	3.43633	5.27047e-15	AT4G37150	-1.05571	0.0310064	AT1G10522	0.834255	9.16994e-40	AT3G14550	-1.14754	0.0191872	AT4G32000	0.906187	2.85625e-45
AT4G12150	-1.33598	0.00030332	AT3G47540	3.42947	5.81889e-11	AT3G53650	-1.0593	2.57624e-100	AT1G17860	0.833679	0.00100429	AT1G16515	-1.14931	0.00242734	AT1G34060	0.905663	1.87169e-39
AT1G30740	-1.34133	5.12697e-05	AT2G44930	3.42937	2.52504e-09	AT2G40080	-1.06009	6.71444e-09	AT2G32210	0.833227	7.28045e-09	AT1G74290	-1.15179	0.0184592	AT1G09550	0.904857	1.26168e-88
AT4G12830	-1.34267	2.66519e-09	AT4G35190	3.42372	3.04628e-71	AT4G23380	-1.0606	3.94894e-63	AT1G23100	0.833003	1.76934e-22	AT5G08360	-1.1543	4.78889e-13	AT2G35585	0.904069	2.35236e-18
AT1G63057	-1.35488	1.42078e-124	AT3G51920	3.42019	1.75198e-11	AT3G01490	-1.0617	0.0251086	AT3G22880	0.832987	7.6992e-42	AT5G51190	-1.15689	2.39852e-28	AT4G17695	0.903825	1.43141e-25
AT3G52780	-1.3613	8.52898e-09	AT1G78290	3.41937	0.0357316	AT1G70430	-1.06248	0.000107275	AT1G52290	0.831627	0.0237758	AT1G01340	-1.15849	2.1796e-09	AT5G19730	0.90375	1.77463e-13
AT3G18362	-1.36136	2.01099e-07	AT3G45650	3.41588	1.49442e-29	AT1G10790	-1.06355	7.34449e-13	AT1G72260	0.830087	1.91153e-87	AT4G15490	-1.15851	5.95214e-113	AT1G75580	0.903231	0.00840061
AT4G17210	-1.36184	0.0158621	AT5G59540	3.41019	0.000138935	AT5G25330	-1.06486	2.37517e-55	AT4G04223	0.830007	4.89978e-05	AT5G10030	-1.16206	0.0281109	AT4G03340	0.903126	7.60028e-11
AT2G19150	-1.36525	1.65247e-06	AT2G47040	3.40633	3.28428e-63	AT1G08230	-1.0671	0.00306863	AT2G20142	0.828458	6.67501e-09	AT5G36100	-1.16213	5.76662e-19	AT3G58070	0.900597	0.000755886
AT4G27820	-1.3713	0.000832735	AT1G11570	3.40419	1.62275e-09	AT1G69610	-1.06805	5.75655e-31	AT4G33220	0.827284	9.94859e-43	AT4G18740	-1.16215	0.00909428	AT2G34140	0.900236	0.0150443
AT2G23590	-1.37287	3.48562e-05	AT1G28570	3.39956	0.000502213	AT2G25940	-1.07137	1.65323e-18	AT1G01720	0.82698	5.03678e-33	AT5G42750	-1.1625	0.0299621	AT5G08260	0.899676	1.76024e-61
AT1G47350	-1.37399	0.000290241	AT2G31345	3.39842	0.0401302	AT3G25990	-1.07193	7.95928e-32	AT2G06925	0.826646	2.84706e-07	AT1G45145	-1.16405	7.83418e-31	AT1G58180	0.899674	2.63168e-15
AT2G15030	-1.37575	0.0167717	AT4G11030	3.39114	0.00185957	AT2G23060	-1.07257	1.25625e-11	AT5G03190	0.826002	1.18271e-09	AT4G16960	-1.16682	0.035698	AT3G51030	0.899347	0.00976793
AT4G15040	-1.38144	1.06789e-27	AT1G07640	3.38441	7.57489e-82	AT2G19360	-1.07318	8.97227e-06	ATCG00110	0.825639	1.68592e-13	AT3G21890	-1.16701	5.1561e-07	AT4G14040	0.898586	5.13933e-23
AT5G35914	-1.38447	0.00477705	AT2G04039	3.37587	0.00448992	AT1G71150	-1.07324	0.000170822	AT5G02050	0.825206	3.13974e-28	AT3G22840	-1.16805	0.0290433	AT5G02890	0.898241	5.819e-41
AT5G44830	-1.38528	1.37772e-32	AT4G01600	3.37213	1.50346e-07	AT3G30720	-1.07412	3.67212e-14	AT4G17090	0.822699	1.86126e-19	AT3G10040	-1.16911	1.0595e-42	AT2G44240	0.896964	6.52292e-19
AT5G03790	-1.38663	0.00383367	AT4G37445	3.36877	0.000572162	AT4G25433	-1.07551	1.56308e-09	AT1G51700	0.82133	8.14081e-06	AT3G53280	-1.17205	4.19542e-10	AT2G02130	0.896675	0.00035332
AT4G33610	-1.3919	0.0302682	AT3G50310	3.36779	0.0193952	AT5G50400	-1.07562	0.000469015	AT2G13610	0.821249	0.0354105	AT2G43290	-1.17441	6.3315e-95	AT4G39790	0.896659	4.04586e-10
AT2G31050	-1.39566	0.0130575	AT2G37880	3.36338	0.00226611	AT5G57380	-1.08039	7.00287e-08	AT3G23830	0.821144	6.96777e-54	AT2G37720	-1.17515	0.00201084	AT2G01660	0.896424	3.40133e-14
AT2G42470	-1.39642	0.000574241	AT4G37750	3.36302	7.58462e-05	AT1G71890	-1.08374	8.8042e-147	AT1G67590	0.820399	4.47497e-07	AT1G08230	-1.17607	0.0101266	AT5G61370	0.895896	1.67858e-16
AT5G32775	-1.3971	0.0488763	AT5G64120	3.36008	1.24877e-20	AT3G08040	-1.08534	1.33946e-13	AT4G00900	0.815207	5.16233e-08	AT2G28440	-1.17677	0.00035332	AT1G51140	0.89429	5.60507e-07
AT2G03900	-1.40188	1.29e-26	AT2G18193	3.35556	4.33039e-104	AT4G21690	-1.08668	1.16081e-20	AT4G29220	0.814953	5.20514e-05	AT5G09876	-1.17745	5.27698e-09	AT5G14690	0.890954	1.3333e-12
AT3G17520	-1.40434	0.00312823	AT1G53920	3.35539	0.0105447	AT5G56810	-1.08743	0.000216067	AT2G25180	0.813934	6.07335e-08	AT2G47860	-1.18126	2.76856e-11	AT3G22700	0.889728	0.0144701
AT1G01420	-1.41267	0.0275283	AT5G27320	3.35428	0.000611988	AT3G23090	-1.08978	1.36472e-139	AT2G43550	0.813211	0.000283518	AT5G28020	-1.18389	0.024132	AT3G04300	0.88957	0.000104114
AT1G52696	-1.41614	0.00525331	AT3G03341	3.34593	0.047698	AT5G07460	-1.09054	6.90445e-79	AT5G20220	0.813089	0.000699202	AT4G23980	-1.18427	4.29604e-46	AT1G63140	0.889038	4.28152e-24
AT1G15040	-1.41653	1.75893e-28	AT3G07350	3.34139	1.84739e-09	AT4G26770	-1.09062	1.67211e-20	AT2G28870	0.812463	0.0294307	AT2G47930	-1.18505	1.55394e-09	AT2G23580	0.884789	2.78282e-63
AT5G54340	-1.42805	0.00338808	AT2G47520	3.34131	1.92962e-10	AT4G09160	-1.09245	7.35579e-135	AT3G48420	0.812071	2.4672e-19	AT5G41690	-1.18682	1.09077e-06	AT3G61430	0.88401	2.82537e-20
AT5G35120	-1.43076	0.0436865	AT3G13660	3.33733	5.1887e-05	AT5G54530	-1.09378	0	AT5G67450	0.812005	0.0115654	AT1G27710	-1.18695	0.00600852	AT3G50700	0.883291	2.45849e-20
AT5G58260	-1.43219	5.73854e-09	AT4G15450	3.32971	1.18851e-14	AT4G11400	-1.0942	6.76655e-43	AT4G34730	0.81188	5.06933e-11	AT3G18830	-1.18871	2.63009e-08	AT3G17600	0.882656	1.33056e-23
AT3G43315	-1.44397	0.0152649	AT1G44510	3.32833	1.45748e-214	AT5G50770	-1.09741	9.45794e-56	AT1G01210	0.811068	1.80849e-14	AT4G25000	-1.18973	1.13098e-52	AT4G39610	0.881629	0.00858235
AT3G27440	-1.45321	2.2102e-06	AT3G13270	3.32779	0.047709	AT4G34320	-1.09806	0.0327647	AT2G25460	0.810435	0.00575803	AT5G57320	-1.19012	4.27773e-09	AT1G49650	0.881422	0.000118434
AT4G11470	-1.45661	0.0292328	AT3G08560	3.32557	2.70517e-08	AT3G47950	-1.09819	3.76469e-61	AT1G11820	0.810095	3.83751e-12	AT2G26040	-1.19319	1.60952e-06	AT3G16900	0.881251	0.000162666
AT4G30590	-1.45733	1.106e-10	AT1G02040	3.32088	0.00516324	AT2G38490	-1.09938	1.70288e-06	AT5G17460	0.807518	0.000443146	AT3G21560	-1.19446	2.03422e-37	AT1G62060	0.879391	5.38013e-83
AT5G26310	-1.46474	4.0887e-24	AT3G24140	3.31645	6.4907e-06	AT2G41540	-1.09963	5.35365e-35	AT3G06740	0.807239	2.06785e-11	AT4G15093	-1.19494	6.38562e-17	AT1G72200	0.87925	2.13446e-18
AT5G36905	-1.46803	0.00248474	AT1G01700	3.30903	0.00331861	AT3G24250	-1.10392	8.77267e-19	AT4G38420	0.806977	0.0119615	AT2G32190	-1.19586	2.77033e-10	AT1G72470	0.879049	1.38983e-06
AT4G38970	-1.46849	0	AT4G25590	3.30885	0.0147385	AT4G33467	-1.10705	0.0173738	AT3G61310	0.806441	3.57838e-10	AT3G30290	-1.19707	6.544e-25	AT5G41050	0.878782	0.000464891
AT1G31710	-1.48211	0.0251517	AT2G14080	3.30038	5.03397e-06	AT5G56870	-1.10714	2.57026e-19	AT4G13330	0.805557	0.000345826	AT5G59750	-1.19858	1.00114e-07	AT1G26610	0.87859	0.0212448
AT1G61060	-1.50641	0.00517505	AT1G73805	3.29703	5.36389e-08	AT5G62850	-1.11004	0.00630831	AT3G61060	0.805153	0.00135587	AT2G26710	-1.20415	0.0279646	AT1G49840	0.878035	2.33367e-47
AT3G22490	-1.50645	9.18981e-06	AT3G50410	3.29216	4.69815e-07	AT1G15410	-1.11044	1.77228e-31	AT1G35320	0.804547	4.96996e-08	AT2G43800	-1.20439	2.63865e-18	AT5G18850	0.877569	1.03688e-05
AT1G54040	-1.51484	4.30584e-23	AT3G14170	3.28475	0.000772478	AT5G48780	-1.11481	0.0345464	AT1G24170	0.804459	1.04812e-13	AT5G38170	-1.20581	7.09902e-26	AT2G45970	0.876741	0.000187253
AT5G13730	-1.52904	3.8707e-06	AT5G22090	3.28234	7.58502e-100	AT1G66040	-1.11634	7.89447e-15	AT5G42860	0.804331	0.0112324	AT1G21550	-1.20718	4.60091e-07	AT5G47250	0.876623	0.0187301
AT1G65890	-1.53625	0.000389194	AT1G69588	3.28157	0.000262919	AT3G59610	-1.11648	1.08894e-65	AT5G59240	0.803763	4.49479e-07	AT5G06839	-1.20961	2.73982e-08	AT5G24530	0.876538	0.00756994
AT2G44560	-1.55375	2.66751e-39	AT4G32340	3.28117	5.00293e-05	AT1G34250	-1.11717	1.63615e-42	AT4G13495	0.803161	0.0238346	AT2G41090	-1.21036	0.0459936	AT5G11110	0.875894	1.13445e-08
AT3G43280	-1.55398	0.00700784	AT2G33380	3.28032	5.96603e-39	AT1G72430	-1.12288	2.54963e-40	AT1G55920	0.803045	0.0036659	AT4G29400	-1.21247	9.27865e-08	AT2G23550	0.875888	2.29236e-12
AT5G37520	-1.5658	0.0476978	AT1G44800	3.27922	3.80031e-14	AT5G47810	-1.1233	1.285e-09	AT5G26749	0.802252	0.00375341	AT2G41905	-1.21592	2.37817e-14	AT4G33820	0.874881	4.3742e-86
AT3G26270	-1.56652	1.04571e-08	AT3G12750	3.27439	6.4475e-06	AT1G23380	-1.12347	7.84303e-06	AT1G60190	0.802125	0.00142968	AT4G22690	-1.2175	0.0100281	AT4G16670	0.874836	8.36974e-15
AT3G23860	-1.57011	4.54822e-05	AT1G26320	3.27404	0.022946	AT5G62490	-1.12406	0.00232903	AT3G10930	0.801723	2.45955e-06	AT1G75460	-1.21893	0.0159396	AT3G58780	0.874346	6.12435e-12
AT1G20132	-1.57295	0.0186197	AT3G50260	3.2729	0.00466908	AT3G24340	-1.12791	1.39789e-29	AT5G55790	0.8006	0.0330495	AT2G34700	-1.2201	8.26185e-191	AT4G29210	0.874213	9.62323e-06
AT1G73750	-1.58356	0.00328756	AT1G51820	3.27008	0.00461773	AT1G47800	-1.13066	0.00112234	AT2G46735	0.799614	7.40689e-05	AT4G31900	-1.22308	1.16159e-20	AT5G39610	0.872841	3.50641e-07
AT1G22670	-1.58378	1.33282e-30	AT1G02790	3.26933	5.04922e-71	AT5G52160	-1.13395	0.00127746	AT5G54130	0.799271	0.00955888	AT1G71040	-1.2246	5.99852e-07	AT3G24460	0.871158	8.44564e-10
AT1G70170	-1.60398	3.11489e-06	AT5G45520	3.26889	2.5383e-12	AT1G60970	-1.13523	3.29506e-26	AT2G25685	0.798499	3.13047e-33	AT3G17290	-1.22787	0.0317818	AT1G05710	0.87036	9.11658e-07
AT3G61510	-1.61716	0.000422102	AT1G16850	3.26778	9.95105e-08	AT1G10880	-1.13725	1.44291e-63	AT1G76610	0.797586	0.0320144	AT1G33700	-1.22879	2.42291e-33	AT1G77100	0.869354	1.82134e-08
AT2G23096	-1.6253	7.531e-08	AT2G31990	3.26431	0.00426844	AT5G57190	-1.13889	0.0150716	AT1G50740	0.797501	8.58596e-12	AT3G22830	-1.23057	4.07676e-05	AT3G10960	0.86844	0.00224045
AT4G27140	-1.62644	0.0376597	AT1G06148	3.26423	8.69768e-05	AT4G23270	-1.13952	0.0163555	AT3G47600	0.795077	1.97373e-10	AT1G66420	-1.23182	0.000600974	AT1G33820	0.867981	0.000734082
AT1G20735	-1.63966	0.000106668	AT1G07160	3.25121	0.0152492	AT3G46890	-1.14127	7.17784e-11	AT4G23920	0.794628	9.06689e-11	AT4G10020	-1.23575	0.0111512	AT2G16750	0.866955	8.24382e-22
AT5G20560	-1.64441	0.00235468	AT4G39700	3.22629	0.00530965	AT4G10150	-1.14322	2.15412e-22	AT5G19610	0.794556	0.0109215	AT5G03435	-1.23822	0.00037929	AT5G53870	0.866882	5.72165e-26
AT3G03726	-1.64646	0.0276356	AT1G68130	3.22621	5.44626e-17	AT4G11090	-1.14409	2.69878e-15	AT5G51910	0.793642	0.000169051	AT1G20450	-1.23891	4.69643e-102	AT2G19610	0.866459	0.00182281
AT1G14110	-1.658	0.0134662	AT5G49520	3.21633	1.89418e-77	AT5G43090	-1.14549	1.13998e-19	AT1G20030	0.793376	6.60448e-15	AT1G70895	-1.24049	1.48892e-08	AT4G12290	0.86541	3.102e-69
AT3G03910	-1.66313	7.83487e-98	AT1G69930	3.21096	1.70484e-07	AT2G22050	-1.1473	0.0045868	AT3G53950	0.793094	0.00268474	AT4G26770	-1.24086	1.74207e-18	AT5G10650	0.864824	1.79132e-10
AT1G29080	-1.67119	9.78757e-29	AT3G12580	3.21007	0	AT5G63250	-1.1481	0	AT1G31320	0.792859	0.0185635	AT1G15010	-1.244	1.59971e-71	AT4G15460	0.86453	0.000780523
AT4G39000	-1.67329	4.29729e-40	AT3G26760	3.20678	0.00274051	AT3G54320	-1.14842	1.12323e-193	AT4G39890	0.79063	0.000393615	AT4G16160	-1.24524	8.85998e-05	AT3G50470	0.863758	0.000212403
AT1G61415	-1.67556	0.0044782	AT1G20080	3.20274	0.0480888	AT3G56260	-1.14865	0.000108185	AT5G45680	0.790347	1.69351e-07	AT2G17660	-1.24782	9.04321e-43	AT1G80510	0.863193	1.64946e-12
AT4G05490	-1.68645	0.0104638	AT5G37260	3.20197	2.69414e-06	AT5G19700	-1.15189	3.01905e-210	AT2G12190	0.7898	4.15172e-09	AT2G26440	-1.24999	4.76471e-111	AT1G77570	0.863079	0.011985
AT4G05470	-1.71876	0.00237421	AT3G63300	3.19127	8.41888e-32	AT1G48910	-1.1532	8.0284e-16	AT2G01755	0.788624	0.0250104	AT4G30980	-1.26039	1.95817e-07	AT5G48150	0.861852	1.23054e-24
AT1G11490	-1.74238	0.00691946	AT3G22740	3.17852	0.00422345	AT4G29100	-1.15451	0.0213843	AT2G19810	0.787377	0.0034424	AT5G42510	-1.26326	0.00105093	AT1G32700	0.861693	9.60829e-17
AT1G79370	-1.75192	1.5403e-19	AT3G13400	3.17272	1.67787e-67	AT3G30700	-1.15592	0.00016961	AT1G78110	0.787372	0.036517	AT3G21020	-1.26445	8.12468e-07	AT5G18130	0.86118	9.78202e-41
AT3G17290	-1.76212	0.00284166	AT2G29460	3.16663	0.00519096	AT5G63070	-1.15858	4.15414e-23	AT1G65920	0.786645	0.0281363	AT5G43880	-1.26588	4.90603e-12	AT3G04940	0.860898	1.03291e-17
AT2G14700	-1.78081	0.0151798	AT5G54710	3.16368	4.23599e-09	AT1G51538	-1.15904	1.52145e-05	AT3G30180	0.786262	0.00159644	AT3G63440	-1.26608	0.0145037	AT2G34490	0.858865	4.66998e-24
AT1G77780	-1.79195	3.74906e-09	AT2G43120	3.16304	5.23994e-06	AT2G21420	-1.16115	1.66023e-108	AT3G21560	0.785821	1.62093e-18	AT4G18010	-1.26949	0.000403935	AT5G64410	0.857816	1.9373e-06
AT2G34890	-1.8433	5.43889e-16	AT1G20450	3.16257	0	AT5G09530	-1.16233	2.62515e-09	AT1G28610	0.785775	0.00112185	AT1G56520	-1.26956	0.0051069	AT4G12390	0.857744	0.000524576
AT1G27480	-1.85136	4.61594e-05	AT4G35970	3.15284	0.000578772	AT1G64240	-1.16344	0.00015804	AT4G39790	0.783848	1.29083e-10	AT3G44630	-1.2744	1.48599e-27	AT5G24910	0.855352	3.03385e-76
AT1G66300	-1.8736	4.3381e-07	AT2G22880	3.14872	1.99238e-52	AT5G25290	-1.16444	2.39945e-10	AT1G49975	0.783243	0.0199866	AT5G11160	-1.27827	4.98509e-11	AT3G59140	0.853991	1.10236e-05
AT3G26140	-1.87902	1.17516e-19	AT5G22580	3.14364	1.98944e-24	AT5G38197	-1.16457	2.72568e-95	AT4G17490	0.783105	4.16296e-07	AT1G50560	-1.27979	8.01211e-05	AT3G05880	0.853985	1.037e-21
AT2G47150	-1.88811	0.00326439	AT1G70290	3.14178	5.57147e-28	AT3G26790	-1.16496	6.97402e-74	AT1G64950	0.782741	1.85277e-07	AT2G46600	-1.28151	6.49546e-18	AT2G20700	0.853861	1.5565e-45
AT5G38180	-1.90995	0.00564429	AT4G35180	3.14076	2.18373e-58	AT1G01310	-1.16737	0.0236329	AT1G23360	0.782683	4.1535e-06	AT1G08860	-1.28217	4.58444e-77	AT5G57900	0.853113	3.40158e-17
AT4G24070	-1.91272	0.0391954	AT4G39780	3.13856	7.0602e-30	AT5G13790	-1.17081	1.23249e-19	AT1G54450	0.782483	5.60924e-05	AT4G37340	-1.28489	0.000922018	AT2G30550	0.8529	4.96594e-10
AT4G27920	-1.94159	2.34889e-32	AT1G80440	3.13686	0.000572044	AT5G61340	-1.17468	9.98493e-15	AT3G61550	0.782088	0.0252248	AT5G43810	-1.28763	2.2763e-50	AT1G70700	0.852482	0.00127268
AT2G27315	-1.9574	0.0104013	AT3G21180	3.13008	0.000393226	AT4G33070	-1.17543	1.71335e-09	AT3G59080	0.78197	0.0131302	AT2G32360	-1.28903	2.66137e-05	AT3G16280	0.851426	0.00135792
AT4G29654	-1.97422	0.00553962	AT2G38800	3.12817	2.50969e-62	AT3G21780	-1.17881	7.42947e-05	AT4G19390	0.781937	5.36974e-05	AT1G06000	-1.29197	0.00429778	AT5G42797	0.850791	3.18322e-24
AT4G37925	-1.97542	3.31394e-31	AT4G13600	3.12759	0.010191	AT3G02210	-1.18126	3.6941e-07	AT5G47050	0.781206	6.81478e-06	AT3G15540	-1.29679	0.0485718	AT2G16720	0.850317	2.5502e-16
AT4G21690	-1.99178	7.85203e-05	AT1G14370	3.1214	0.0118645	AT2G03370	-1.18512	0.000275883	AT1G20310	0.780588	0.0333003	AT1G48130	-1.2975	1.87258e-57	AT5G66830	0.850086	0.00336676
AT5G27905	-2.01951	0.0292328	AT1G29290	3.11821	1.98727e-07	AT3G32070	-1.18522	0.00528068	AT3G17170	0.780577	1.99631e-19	AT2G45360	-1.29842	6.28752e-09	AT4G19120	0.849682	8.57253e-07
AT3G45130	-2.06454	1.75542e-05	AT1G10690	3.11315	0.0271895	AT4G02482	-1.18918	0.015823	AT1G01570	0.778991	0.0365029	AT4G35655	-1.30069	5.43569e-13	AT4G36710	0.848772	3.01724e-08
AT5G42610	-2.09559	1.59942e-05	AT4G19520	3.11261	1.22444e-07	AT4G12617	-1.19108	5.50405e-19	AT3G14310	0.777742	1.47666e-18	AT4G24265	-1.30228	0.00965324	AT1G14130	0.847977	4.57976e-11
AT1G15050	-2.13073	0.0270781	AT5G56980	3.10998	9.32137e-87	AT1G60410	-1.1919	3.41728e-27	AT5G24530	0.777684	0.0122086	AT1G45120	-1.30339	1.53611e-05	AT3G27960	0.847719	1.8374e-16
AT5G15430	-2.13155	0.0144886	AT4G04840	3.09703	0.0282657	AT5G17320	-1.19303	3.07896e-67	AT1G45010	0.777055	0.0266978	AT2G37880	-1.30485	1.04146e-10	AT1G21060	0.847085	1.05429e-17
AT2G43440	-2.17452	0.000414014	AT4G37030	3.08562	0.00252632	AT2G40110	-1.19384	1.14331e-23	AT3G60980	0.775459	0.00363026	AT5G52300	-1.30808	0.00472322	AT1G02530	0.846904	0.00373049
AT3G46370	-2.22495	0.00148485	AT1G66760	3.07836	1.87572e-08	AT1G15160	-1.194	1.6455e-30	AT1G61170	0.775395	0.0192923	AT2G38940	-1.31154	2.59168e-05	AT1G78490	0.846556	0.00715148
AT4G27170	-2.2326	7.11012e-07	AT5G25440	3.07104	3.5938e-25	AT4G36870	-1.19418	0.000493178	AT4G34000	0.774822	1.88588e-09	AT5G49520	-1.31269	1.74568e-06	AT1G69760	0.84636	7.70836e-06
AT1G35735	-2.24176	5.89715e-05	AT2G01950	3.06793	0.0305691	AT3G19690	-1.19442	0.024068	AT3G55120	0.774568	1.23481e-57	AT1G67870	-1.31365	1.34841e-05	AT3G14710	0.846111	0.00241131
AT3G42770	-2.27664	0.0165741	AT4G18640	3.06643	9.11345e-09	AT2G17310	-1.19573	1.96108e-48	AT4G25050	0.773479	1.87036e-93	AT5G42760	-1.31538	0.00205028	AT4G15750	0.843183	8.17544e-26
AT1G47800	-2.28001	0.0117954	AT4G30250	3.06363	5.53539e-07	AT5G14780	-1.20007	4.37749e-212	AT3G03550	0.773239	2.96613e-07	AT1G55390	-1.31587	0.0155207	AT3G01516	0.842997	0.0486279
AT2G34700	-2.28195	5.84571e-08	AT5G06870	3.05168	3.73547e-96	AT1G28030	-1.20069	7.82554e-52	AT1G78950	0.773129	0.000651348	AT3G24250	-1.31795	7.34453e-36	AT3G52840	0.841677	0.00793818
AT2G20170	-2.30582	5.96112e-10	AT5G22860	3.05119	1.12453e-06	AT2G47820	-1.20655	6.23172e-16	AT4G28310	0.773127	1.26134e-25	AT2G15610	-1.31974	3.26714e-07	AT1G02980	0.841091	7.04106e-35
AT2G25630	-2.3506	1.09636e-09	AT1G23800	3.04891	0.00387016	AT5G62150	-1.20668	5.89347e-06	AT3G02030	0.772676	2.08146e-07	AT3G09035	-1.32129	1.60882e-49	AT2G17150	0.84014	1.63744e-06
AT4G19940	-2.37838	0.00494121	AT1G26800	3.04709	4.04922e-19	AT1G32020	-1.20766	0.00219576	AT2G20597	0.772525	6.46441e-34	AT1G69310	-1.32783	0.0090093	AT3G14280	0.84013	7.09902e-26
AT5G65080	-2.39638	2.2799e-22	AT2G42960	3.04366	2.7382e-10	AT2G45570	-1.21009	3.34761e-07	AT2G19920	0.771217	0.000199859	AT3G50970	-1.33374	0.0396717	AT5G05410	0.840114	7.35663e-11
AT2G29170	-2.41395	0.0180884	AT1G01470	3.04	4.41807e-188	AT5G24440	-1.21062	1.70207e-19	AT3G63060	0.771207	1.7755e-05	AT5G03790	-1.33475	0.000103685	AT5G55950	0.840052	1.20744e-38
AT4G25000	-2.43735	1.1996e-78	AT5G66052	3.0371	1.58827e-09	AT2G14378	-1.21721	0.00224861	AT3G33528	0.771159	6.23481e-07	AT3G22800	-1.338	1.61622e-15	AT1G73750	0.83952	0.00613965
AT1G27250	-2.49315	0.034984	AT4G34560	3.0371	8.12644e-19	AT1G55265	-1.21914	4.73015e-68	AT5G24330	0.771005	1.91247e-19	AT1G72330	-1.33865	2.41275e-07	AT1G56220	0.83904	4.52633e-45
AT1G21970	-2.52098	1.47544e-14	AT5G56720	3.03656	7.40081e-05	AT1G65890	-1.21924	2.22586e-50	AT2G13810	0.770867	7.60717e-22	AT3G29000	-1.33982	1.02134e-15	AT3G23450	0.839016	2.42314e-05
AT3G04717	-2.52907	4.934e-12	AT4G11910	3.03622	0.0148873	AT4G19940	-1.22031	7.80243e-16	AT3G18870	0.77031	1.06713e-05	AT4G00850	-1.34012	6.88385e-06	AT2G06200	0.83845	2.79356e-10
AT2G29290	-2.53974	0.0184812	AT5G54170	3.03472	2.77224e-283	AT5G56440	-1.22496	0.0267366	AT3G63200	0.76979	0.000588704	AT1G17285	-1.34077	0.0366971	AT4G27980	0.837348	2.54633e-07
AT2G45560	-2.54264	0.0144283	AT3G58850	3.03465	0.00335438	AT1G52560	-1.23309	4.61443e-05	AT3G51740	0.769773	7.46809e-81	AT1G68350	-1.34089	0.0495144	AT3G61460	0.835951	7.81446e-11
AT1G47317	-2.58976	0.0452365	AT3G09070	3.03442	1.9533e-16	AT1G06310	-1.23497	6.33685e-10	AT3G03680	0.769709	8.45872e-18	AT3G06160	-1.34102	0.000529867	AT2G33360	0.835391	1.36423e-15
AT1G66320	-2.60811	4.90393e-05	AT1G73590	3.03229	6.64353e-21	AT2G21820	-1.23638	0.00701265	ATMG01380	0.768817	0.0407537	AT5G01730	-1.34236	0.00258531	AT1G26590	0.835223	8.89133e-06
AT1G47540	-2.65611	1.23707e-06	AT1G03410	3.02701	0.000164351	AT1G47705	-1.24634	3.09853e-06	AT1G67265	0.768518	2.37094e-13	AT4G26140	-1.3448	0.000514779	AT1G17745	0.835116	5.96201e-44
AT3G26612	-2.84107	3.87318e-05	AT1G11260	3.01932	3.03031e-134	AT1G50650	-1.24655	4.25213e-92	AT2G45630	0.767884	0.000150804	AT2G02930	-1.34533	3.54569e-35	AT5G28288	0.834819	7.33401e-05
AT5G35912	-2.91308	0.0205562	AT2G43520	3.01893	3.60882e-09	AT4G33820	-1.24689	2.00484e-07	AT5G48360	0.767298	0.0028735	AT4G13710	-1.34797	6.30016e-53	AT3G47620	0.834701	0.00408608
AT2G34870	-2.92214	7.28922e-20	AT1G57990	3.0083	2.46592e-11	AT4G01610	-1.24885	8.62082e-163	AT4G37450	0.767139	1.16977e-15	AT4G02780	-1.34822	6.23762e-13	AT4G21910	0.83428	1.56287e-05
AT4G32370	-2.98058	1.30386e-33	AT5G14380	3.00691	1.16068e-21	AT5G63730	-1.25174	0.000138101	AT3G20440	0.767118	3.96753e-12	AT5G26310	-1.34897	6.46027e-44	AT5G02030	0.834076	4.46979e-05
AT1G37669	-3.13602	0.0242349	AT1G04920	3.0052	0.00136812	AT4G10670	-1.25376	2.41236e-12	AT1G18520	0.766889	2.10906e-13	AT4G21850	-1.35004	0.0229454	AT3G05937	0.834006	0.00144474
AT4G08450	-3.26988	0.0178334	AT3G11930	3.0045	1.21458e-09	AT5G62630	-1.25954	7.91603e-54	AT1G22470	0.766201	0.000207741	AT1G12600	-1.35046	1.64906e-09	AT1G14390	0.833149	5.54347e-06
AT2G13431	-3.32731	0.0127333	AT2G27190	3.00042	1.01055e-07	AT4G32890	-1.25972	0.00247347	AT2G41670	0.766185	0.000716879	AT2G28140	-1.3528	0.00110284	AT4G28330	0.833006	0.000272772
AT5G07215	-3.43497	0.0384333	AT5G65210	3.00011	0.0023059	AT5G59580	-1.26012	0.0276734	AT2G32720	0.765988	1.67188e-22	AT5G57123	-1.35377	2.42346e-84	AT4G21680	0.832458	1.48391e-30
AT4G38410	-3.44956	5.62047e-12	AT1G66173	2.99845	0.000268383	AT4G00220	-1.26052	1.76327e-72	AT5G62210	0.764793	2.41765e-58	AT1G58520	-1.3547	6.01648e-11	AT1G36340	0.832084	4.02337e-12
AT5G29054	-3.58966	0.00409659	AT5G56790	2.99802	8.28185e-23	AT2G44250	-1.26206	6.22029e-185	AT2G02980	0.763856	0.0127529	AT3G45640	-1.3549	7.39521e-115	AT1G07280	0.83133	6.32111e-75
AT4G06701	-3.62037	8.32338e-20	AT3G09032	2.9944	2.36989e-10	AT1G13370	-1.26793	0.0382033	AT2G47260	0.763584	4.25504e-09	AT5G62970	-1.35712	5.86796e-10	AT2G33205	0.830142	1.0235e-06
AT4G27160	-3.71515	3.98172e-11	AT1G14540	2.99289	2.13021e-13	AT1G68170	-1.26937	0.0169608	AT5G08640	0.763214	2.87151e-17	AT4G18820	-1.35848	4.52731e-19	AT5G45650	0.829164	1.64485e-22
AT2G11626	-3.87699	0.0426558	AT1G70000	2.99278	3.13838e-16	AT2G23410	-1.27039	5.20503e-08	AT2G23800	0.762901	0.00368876	AT1G20310	-1.36049	5.15923e-09	AT4G17350	0.828803	0.00375366
AT1G51250	-3.95366	0.0361851	AT3G47480	2.98256	0.000899439	AT5G65090	-1.27127	3.82218e-05	AT1G50325	0.762604	5.99058e-07	AT2G33260	-1.36143	0.00573052	AT1G52410	0.828801	0.00108086
AT5G62340	-4.03236	0.0342218	AT3G45610	2.97937	5.57591e-29	AT1G05160	-1.27448	5.91807e-287	AT4G03610	0.762429	0.0171807	AT2G39980	-1.36416	2.07165e-52	AT4G22110	0.828786	3.94966e-31
AT1G03880	-4.04885	0.0312948	AT5G52400	2.9763	0.000100061	AT4G00700	-1.27843	1.17823e-21	AT4G26320	0.760952	2.99525e-07	AT1G67810	-1.36434	2.94854e-35	AT1G73680	0.827818	2.6309e-31
AT1G51850	-4.46173	0.039808	AT2G45760	2.97567	1.70397e-70	AT3G56780	-1.27927	7.2436e-16	AT5G20270	0.760695	0.00334926	AT2G47780	-1.36434	0.00015456	AT5G59310	0.82736	6.67133e-130
AT3G43530	-4.53573	0.00863521	AT4G10250	2.97343	0.0147557	AT1G47655	-1.27987	4.34324e-09	AT5G47370	0.760182	0.00176832	AT1G74650	-1.36518	0.000956614	AT1G29050	0.827259	3.02044e-48
AT4G27150	-4.55478	2.15725e-05	AT3G47510	2.97161	0.0181103	AT5G47635	-1.28436	0.00420279	AT1G77500	0.759399	6.14602e-06	AT4G13180	-1.36612	2.86007e-06	AT1G59930	0.827235	8.82584e-23
AT2G12040	-4.6735	9.89931e-06	AT3G25730	2.96769	0.000863773	AT1G72870	-1.28445	2.69369e-21	AT4G24780	0.758633	0.00776913	AT5G66590	-1.36706	1.02428e-05	AT1G35630	0.826904	4.44451e-09
AT1G22650	-5.14609	0.00357369	AT1G27660	2.95178	2.12528e-05	AT1G47670	-1.28569	7.78476e-24	AT4G28240	0.757726	0.0139663	AT1G35350	-1.37126	0.00578794	AT1G17420	0.825858	8.18527e-22
AT4G28520	-5.21758	0.00278502	AT5G19580	2.9511	1.55754e-31	AT5G40360	-1.29272	1.61642e-17	AT1G19670	0.756335	0.0245506	AT3G18145	-1.37343	0.000318125	AT3G54680	0.824299	5.17008e-15
AT2G12050	-5.49546	0.00100663	AT4G23990	2.95039	0.00811574	AT5G55480	-1.29307	7.01744e-38	AT5G42250	0.756006	3.61382e-13	AT2G41380	-1.3736	2.376e-24	AT3G51080	0.824267	4.99046e-18
AT5G43105	-6.49495	1.78157e-12	AT1G76930	2.94535	0.0166963	AT3G17790	-1.30252	4.29002e-38	AT2G29450	0.755575	0.000589659	AT4G38410	-1.37677	3.86688e-13	AT2G29450	0.824108	4.11707e-10
AT2G05995	-6.64115	5.0065e-09	AT1G14630	2.94318	4.67803e-07	AT4G19230	-1.30314	1.12676e-118	AT5G04660	0.755255	1.10759e-14	AT1G15570	-1.37762	0.000482735	AT3G60530	0.823243	2.52942e-34
AT5G30450	-7.7908	1.26357e-24	AT4G31910	2.93283	0.000361519	AT4G35731	-1.30831	0.00173406	AT1G72970	0.754996	5.81866e-18	AT1G35112	-1.37807	0.0354292	AT3G28917	0.823061	1.92225e-09
			AT3G57460	2.92605	4.76278e-09	AT3G14990	-1.31951	9.9519e-164	AT2G06950	0.754428	1.71823e-08	AT3G52450	-1.37938	2.83265e-05	AT1G02720	0.822067	6.74646e-72
			AT4G27260	2.92146	5.25979e-11	AT4G39760	-1.32051	1.30825e-28	AT5G63130	0.754203	4.96589e-32	AT4G11040	-1.3809	0.000542767	AT3G03210	0.822002	1.18721e-19
			AT5G48657	2.92142	0.0467547	AT3G62230	-1.32509	2.98565e-11	AT3G22750	0.752398	0.000233123	AT5G17850	-1.38226	4.24287e-28	AT1G63370	0.821938	1.92601e-08
			AT4G16870	2.92025	5.45622e-07	AT4G23120	-1.32835	0.000123972	AT3G62650	0.752191	2.5341e-05	AT3G44400	-1.3843	2.28589e-25	AT5G03210	0.821814	1.90642e-18
			AT3G56790	2.91763	5.71869e-09	AT4G36850	-1.34183	1.84679e-18	AT2G32690	0.751451	4.87664e-06	AT5G63560	-1.38903	0.0112099	AT2G22942	0.821425	1.04709e-16
			AT5G21482	2.91488	4.37361e-11	AT1G49435	-1.34237	3.15399e-07	AT2G45023	0.751227	0.0127298	AT3G61550	-1.39269	3.26246e-07	AT5G22150	0.820927	1.11653e-08
			AT1G02900	2.91372	0.00699566	AT2G34890	-1.34254	8.01698e-268	AT1G35186	0.749605	0.002053	AT1G63420	-1.39515	2.39367e-16	AT5G12420	0.820788	2.74016e-11
			AT5G06710	2.91076	0.00156957	AT4G09070	-1.34632	0.04919	AT1G77880	0.749513	0.00141085	AT4G33220	-1.39685	0.000525018	AT1G70505	0.820715	0.0104659
			AT2G22980	2.90671	0.000128129	AT5G07180	-1.34692	0.0239849	AT3G07960	0.749497	0.00171627	AT4G00350	-1.39835	0.00105049	AT2G01580	0.820357	3.38275e-23
			AT1G51020	2.89284	4.64812e-59	AT4G27460	-1.34991	4.6137e-08	AT2G19570	0.74909	0.00434358	AT3G25510	-1.3993	0.00733407	AT1G30900	0.820077	1.84644e-42
			AT1G65960	2.89058	4.52039e-43	AT5G45830	-1.35863	0.000975813	AT2G23040	0.749051	0.0144583	AT3G28160	-1.40126	0.00286445	AT1G13970	0.819962	5.79368e-08
			AT2G40890	2.88951	0.000441726	AT5G12420	-1.36729	0.00260567	AT3G28917	0.747947	3.39073e-15	AT5G48485	-1.40231	0.0125707	AT1G01630	0.819872	8.90061e-23
			AT3G51910	2.88365	0.00982096	AT2G16595	-1.36743	2.56101e-11	AT1G51380	0.747532	1.53261e-07	AT4G28085	-1.40337	0.00525324	AT5G58500	0.818785	7.7917e-56
			AT5G48540	2.87847	4.88181e-06	AT3G61680	-1.36968	7.53454e-14	AT3G26310	0.745653	5.05118e-22	AT1G54160	-1.42281	0.000861724	AT4G21060	0.818633	0.00825306
			AT4G31110	2.87529	0.000267589	AT4G28130	-1.37383	6.18155e-17	AT2G26170	0.74534	0.0210241	AT4G15870	-1.42294	5.60949e-09	AT3G16370	0.817458	4.20194e-09
			AT5G23230	2.86467	0.0495777	AT5G07500	-1.37715	1.60941e-26	AT5G37600	0.745265	9.47567e-06	AT3G18950	-1.42368	0.0344013	AT5G45830	0.81698	0.00396878
			AT5G65310	2.86346	2.94321e-13	AT1G72860	-1.37981	0.0108615	AT5G47500	0.744481	5.6113e-05	AT1G48405	-1.42453	0.0492865	AT5G02880	0.816648	1.45579e-22
			AT2G03500	2.86114	3.20821e-10	AT1G75500	-1.38026	3.50551e-07	AT4G11720	0.744202	0.00618176	AT1G67710	-1.42611	0.0279115	AT5G03190	0.814912	3.74592e-15
			AT3G16330	2.85466	2.20515e-07	AT2G43800	-1.3805	0.000126265	AT2G02000	0.743987	1.42856e-14	AT5G61600	-1.43627	8.50362e-36	AT2G18280	0.814723	2.1872e-26
			AT3G56810	2.85177	5.01928e-13	AT3G21090	-1.3807	0.0264028	AT2G26710	0.742083	1.2763e-06	AT5G67550	-1.43648	1.47878e-12	AT4G35733	0.814618	0.0094305
			AT2G05520	2.84359	1.32727e-06	AT2G31770	-1.388	3.15816e-20	AT2G31880	0.741621	4.64835e-05	AT1G16770	-1.43896	2.12064e-05	AT1G01720	0.814391	5.08476e-30
			AT4G18280	2.84087	1.26198e-44	AT5G51160	-1.38806	0.000214874	AT5G18000	0.741448	0.00173811	AT1G51270	-1.44341	0.0464075	AT3G11690	0.814352	2.63579e-33
			AT1G69490	2.83942	0.010682	AT5G18130	-1.38899	0.00127032	AT5G10440	0.740988	1.99132e-07	AT2G38905	-1.45177	2.8835e-29	AT4G25960	0.814085	8.85243e-47
			AT2G45890	2.83207	0.00658777	AT2G10537	-1.39289	0.00425513	AT1G62500	0.740474	0.00857191	AT2G18590	-1.45188	6.51939e-23	AT5G53160	0.813737	4.25144e-16
			AT1G10657	2.82696	0.003618	AT5G57320	-1.39385	0.00409769	AT2G43150	0.740188	2.03207e-16	AT4G16050	-1.45193	0.00672375	AT5G61440	0.8126	5.50636e-16
			AT4G35010	2.82353	2.38243e-20	AT5G65165	-1.39416	0.0164826	AT4G33660	0.739846	0.00457452	AT1G76520	-1.45466	1.7785e-71	AT3G13540	0.812558	1.19143e-25
			AT2G02010	2.82247	1.15171e-05	AT1G06350	-1.39624	0.0382701	AT2G32500	0.739433	0.00971149	AT1G30840	-1.4549	1.36751e-124	AT5G52882	0.812329	0.00540849
			AT4G18920	2.82106	0.0283632	AT1G53690	-1.39712	3.82683e-57	AT1G24530	0.739316	0.0483631	AT4G28250	-1.45643	1.26341e-08	AT3G23840	0.811523	0.00728275
			AT1G31770	2.81807	1.69878e-46	AT5G64910	-1.40103	0.0107555	AT1G24260	0.738846	1.44856e-19	AT1G03880	-1.45873	0.00345725	AT1G18350	0.811222	6.74113e-05
			AT1G70670	2.81657	4.82239e-44	AT2G34960	-1.40446	1.26007e-11	AT4G01935	0.736692	0.000393032	AT1G31540	-1.46223	0.00020362	AT4G03820	0.810783	0.0109544
			AT3G46230	2.81286	3.40289e-54	AT2G05060	-1.40629	0.00364646	AT4G10895	0.73654	1.54778e-19	AT1G51020	-1.46276	0.0132207	AT5G47150	0.81053	2.78766e-34
			AT4G27590	2.80656	3.04357e-19	AT4G15390	-1.40826	9.43696e-05	AT3G24890	0.736455	0.0159023	AT3G13010	-1.46377	5.789e-34	AT5G44610	0.809413	0.00548657
			AT2G38340	2.80328	1.72428e-05	AT5G45690	-1.41216	0.0225033	AT2G37720	0.735273	0.0339048	AT1G32860	-1.46644	1.00448e-08	AT1G62000	0.808734	1.84359e-72
			AT4G30650	2.80255	2.91e-07	AT3G09035	-1.41422	5.82812e-88	AT1G49940	0.734717	0.0151185	AT2G14935	-1.46898	1.35325e-25	AT4G16745	0.807511	7.65079e-06
			AT3G14440	2.80021	2.71275e-69	AT1G76520	-1.4255	1.74374e-10	AT2G06200	0.732521	0.000907029	AT2G32140	-1.4726	5.71431e-19	AT3G59680	0.80706	4.40817e-06
			AT1G13960	2.79506	1.85001e-11	AT3G49260	-1.42925	0.0131605	AT5G28300	0.732463	1.2898e-06	AT1G68690	-1.47364	1.26057e-51	AT2G30040	0.807055	1.78461e-06
			AT5G45280	2.79384	5.37618e-07	AT3G31402	-1.43559	0.0130835	AT5G62880	0.731584	5.13376e-09	AT1G13530	-1.48115	8.08082e-08	AT4G02630	0.806436	3.47001e-19
			AT2G15880	2.78907	1.20106e-11	AT5G48490	-1.43894	0.0176841	AT4G11070	0.73154	0.049121	AT1G47540	-1.48768	1.32489e-197	AT3G54570	0.806399	0.00625607
			AT4G19170	2.78769	6.56742e-12	AT1G24650	-1.44096	3.11302e-27	AT4G00530	0.731082	0.00146695	AT3G14950	-1.48809	0.0214647	AT3G48180	0.80603	0.0045017
			AT1G64710	2.78001	0.00427321	AT5G25310	-1.44133	0.000583845	AT2G36870	0.731076	0.0316669	AT4G31877	-1.49015	0.0368321	AT2G47670	0.805666	1.88876e-18
			AT1G05835	2.7798	8.40335e-11	AT4G28365	-1.44197	0	AT5G61120	0.730953	4.36085e-07	AT3G25600	-1.49028	5.27546e-06	AT5G07680	0.804832	1.03328e-07
			AT1G70830	2.77769	6.24819e-22	AT5G55270	-1.44818	0.0135346	AT1G66160	0.730793	2.16401e-09	AT1G30740	-1.49636	7.22347e-10	AT1G67900	0.804171	2.58328e-05
			AT1G26480	2.77737	0.00234843	AT5G06330	-1.45182	6.72996e-05	AT1G76590	0.730122	0.0135207	AT1G70560	-1.49677	1.22928e-35	AT1G80160	0.803701	2.0313e-51
			AT5G52570	2.77568	4.22583e-05	AT5G54250	-1.45206	2.0095e-81	AT2G04100	0.729726	0.00205053	AT5G38180	-1.50053	1.25787e-242	AT3G26590	0.803029	2.76459e-07
			AT5G47720	2.76283	5.10089e-20	AT1G29920	-1.4669	0	AT2G47370	0.729412	8.67178e-05	AT4G30280	-1.50069	2.27398e-07	AT5G48100	0.802955	1.57393e-38
			AT2G45685	2.7624	0.030935	AT3G46810	-1.46694	2.84852e-07	AT2G32765	0.729179	3.01307e-07	AT3G26612	-1.50208	0.0145224	AT1G65590	0.802898	9.93531e-08
			AT1G54050	2.76117	3.40763e-155	AT3G12420	-1.47004	0.0491513	ATCG00770	0.728887	1.19169e-34	AT3G62760	-1.50227	5.0065e-05	AT2G22430	0.800388	1.05128e-33
			AT3G27400	2.7586	0.0326915	AT5G53635	-1.47251	0.00951039	AT5G08360	0.727801	1.61651e-24	AT1G72830	-1.50295	4.04983e-45	AT5G47560	0.799751	1.10158e-07
			AT2G47750	2.75315	2.92895e-07	AT1G59630	-1.47429	0.0402864	AT2G30870	0.727729	1.38685e-17	AT2G37670	-1.50388	4.0048e-13	AT3G23150	0.799477	1.67729e-07
			AT1G76390	2.75135	2.62731e-07	AT1G79800	-1.47674	0.00432037	AT4G36010	0.727312	3.576e-21	AT4G10150	-1.51364	1.18354e-09	AT3G29152	0.799469	3.9302e-13
			AT1G53930	2.75062	3.1492e-05	AT3G12580	-1.47686	1.18503e-125	AT3G42725	0.727228	2.37747e-14	AT1G14760	-1.51445	2.20648e-68	AT2G05910	0.796524	0.00142024
			AT1G32240	2.7452	8.93671e-05	AT4G02420	-1.48598	0.0102255	AT1G16000	0.727188	2.72639e-15	AT1G77640	-1.51626	6.89117e-05	AT5G18840	0.796226	5.41147e-19
			AT2G02100	2.74512	2.83276e-121	AT4G11460	-1.49881	0.0491792	AT2G31270	0.726957	4.28297e-26	AT1G16130	-1.51643	0.00980053	AT3G13900	0.795347	3.96833e-24
			AT5G35935	2.74431	7.96179e-16	AT3G58060	-1.5069	0.0251549	AT1G78600	0.726049	5.37262e-14	AT3G07250	-1.51918	4.65354e-41	AT4G02050	0.794697	4.99036e-27
			AT1G23850	2.74206	0.0152464	AT2G15327	-1.50744	0.0376819	AT3G10020	0.724837	6.40523e-41	AT1G11810	-1.52499	0.00233083	AT4G33660	0.794359	3.65119e-08
			AT1G30320	2.74152	2.18098e-28	AT1G36035	-1.5088	0.000247018	AT1G48570	0.724801	3.6507e-15	AT1G44830	-1.52559	1.41481e-14	AT5G67450	0.793086	0.000255074
			AT4G13345	2.73798	7.74658e-11	AT3G47410	-1.51251	2.08751e-27	AT3G30214	0.724696	0.00047087	AT1G67100	-1.52605	1.39694e-126	AT2G16660	0.793007	4.37177e-09
			AT3G09640	2.73795	0.0184878	AT3G01970	-1.51525	0.0158735	AT3G06680	0.72452	2.76694e-53	AT4G29270	-1.52645	0.00473614	AT5G56260	0.792729	2.44038e-11
			AT5G50090	2.73175	3.39223e-06	AT1G15757	-1.51807	1.57075e-58	AT4G35620	0.721225	2.48092e-12	AT5G19165	-1.52734	0.0311592	AT5G52540	0.792318	0.00393251
			AT2G36640	2.72852	2.08594e-05	AT1G71300	-1.52446	0.000279846	AT4G27310	0.720886	2.54618e-17	AT3G46810	-1.5283	6.43475e-30	AT5G65110	0.792073	1.77042e-14
			AT5G44580	2.72747	0.0341957	AT3G26820	-1.52454	1.47948e-06	AT3G02930	0.72035	0.00243901	AT5G62850	-1.5313	8.00631e-78	AT1G55550	0.791861	8.07711e-20
			AT5G57800	2.72691	0.0138988	AT3G45120	-1.53605	0.0378108	AT5G24670	0.720328	2.58294e-15	AT5G08460	-1.5327	2.28643e-73	AT1G62080	0.791571	1.05695e-54
			AT2G38470	2.72683	4.03524e-184	AT5G24160	-1.54895	0.000111823	AT5G46510	0.718452	0.0483831	AT5G23940	-1.53341	4.49688e-24	AT2G43870	0.790251	1.41995e-18
			AT3G14990	2.7257	0	AT4G25160	-1.55331	0.0233384	AT2G37390	0.718331	6.07703e-05	AT4G37030	-1.53415	0.00512714	AT1G56210	0.789629	6.18007e-07
			AT4G20780	2.72554	0.00783812	AT3G62440	-1.55353	1.15307e-05	AT3G14420	0.717533	9.98907e-37	AT1G56670	-1.53625	3.80477e-10	AT2G41900	0.789332	4.60436e-36
			AT4G31370	2.72399	0.000779497	AT2G18590	-1.55383	0.00101333	AT3G18680	0.717228	2.36284e-16	AT1G04920	-1.54061	2.80355e-48	AT4G19700	0.788896	8.01085e-10
			AT5G14510	2.72083	1.4709e-05	AT2G10260	-1.55816	0.0194144	AT3G46540	0.717011	2.22147e-07	AT2G22420	-1.54198	5.27272e-33	AT2G39870	0.78736	3.14193e-08
			AT3G54260	2.71822	0.00715447	AT1G33820	-1.56871	0.0235311	AT4G15040	0.716995	1.71549e-28	AT4G28430	-1.54292	0.000910904	AT2G04043	0.78653	0.0315482
			AT5G40470	2.71607	0.000161888	AT3G07250	-1.5723	3.59056e-53	ATCG00750	0.716648	7.22733e-54	AT1G68170	-1.54366	1.2963e-31	AT5G02420	0.786325	0.00105283
			AT1G01490	2.70581	1.6038e-19	AT3G14760	-1.57874	1.23322e-15	AT2G34190	0.716636	1.11795e-77	AT5G55370	-1.54442	1.61284e-25	AT2G38160	0.786291	2.98543e-18
			AT1G21520	2.70534	3.15768e-05	AT4G37390	-1.58538	0.0131523	AT2G23540	0.715605	0.014175	AT1G51330	-1.54497	3.09937e-07	AT1G53500	0.785869	1.76982e-83
			AT4G02330	2.70086	0.0236471	AT5G17540	-1.58678	7.67958e-59	AT2G22121	0.714698	4.42848e-05	AT1G22650	-1.54858	2.65509e-10	AT4G28240	0.785537	0.00164887
			AT1G67520	2.69901	0.00982033	AT3G22740	-1.58985	0.00305387	AT4G28703	0.714067	0.000344322	AT1G18870	-1.55121	7.57145e-23	AT2G38890	0.784739	9.12965e-11
			AT5G60490	2.69408	0.0161751	AT3G13010	-1.59221	5.11539e-87	AT2G28400	0.713524	7.39717e-09	AT3G57540	-1.55698	1.20046e-12	AT1G54450	0.784477	0.000100244
			AT2G46860	2.69033	0.0039825	AT1G31040	-1.60881	0.00832919	ATCG00120	0.712816	0.00970796	AT5G19710	-1.5674	0.000191933	AT1G24260	0.78377	2.329e-19
			AT1G67750	2.68841	0.00414665	AT5G03790	-1.60949	0.000417983	AT1G14980	0.712291	2.44761e-82	AT1G57990	-1.56792	0.0390707	AT2G03210	0.783692	0.00246121
			AT1G35560	2.6884	0.00117719	AT3G56920	-1.61265	0.000139189	AT4G16900	0.712141	0.0471007	AT3G22540	-1.56851	5.49433e-35	AT1G70440	0.783394	6.30971e-07
			AT2G01430	2.68744	8.1936e-07	AT4G21020	-1.62733	5.11305e-13	AT5G23480	0.711821	0.000719075	AT1G06170	-1.5744	6.27383e-18	AT3G05120	0.783312	2.61338e-20
			AT5G24160	2.68451	0.00996337	AT2G47430	-1.62869	8.01119e-05	AT5G21020	0.711413	3.34713e-14	AT4G00165	-1.57654	0.00329008	AT5G54780	0.782554	0.00550963
			AT1G52460	2.6797	0.0001051	AT5G22300	-1.63654	5.35191e-32	AT5G58080	0.710184	0.00106222	AT2G41180	-1.57792	1.44047e-15	AT5G42720	0.782305	8.3302e-06
			AT2G46590	2.67967	1.37359e-17	AT3G21770	-1.63868	2.828e-07	AT5G57170	0.70933	3.59378e-05	AT2G40150	-1.57977	0.000333258	AT2G28630	0.782083	7.11679e-40
			AT1G67856	2.67284	7.34576e-06	AT1G71290	-1.65263	0.0417992	AT5G48945	0.708675	1.08444e-40	AT5G48170	-1.58073	0.00541638	AT4G34138	0.78185	2.36231e-35
			AT5G61280	2.67091	0.0014585	AT2G34430	-1.65528	0.000872593	AT4G02800	0.708256	1.13423e-10	AT2G21770	-1.58102	3.18909e-17	AT3G03150	0.781472	7.8915e-39
			AT3G58710	2.67065	5.88765e-19	AT5G15265	-1.66629	0.00781628	AT1G61380	0.706734	0.000215835	AT3G56290	-1.58111	1.85872e-10	AT2G33240	0.781415	0.0369592
			AT4G36850	2.66706	5.67264e-06	AT5G50040	-1.66953	4.04411e-09	AT3G21270	0.706064	0.00185404	AT5G14380	-1.58331	0.000148306	AT1G68290	0.780895	0.00124051
			AT3G15540	2.6648	6.3364e-26	AT4G25000	-1.67057	5.66196e-71	AT3G25495	0.705886	0.00228276	AT3G03855	-1.58948	0.00560087	AT1G11700	0.780522	4.03965e-07
			AT1G06640	2.66242	2.04931e-41	AT2G14935	-1.67235	2.57757e-05	AT5G07580	0.705369	0.0007029	AT3G55880	-1.59346	1.26378e-08	AT4G10060	0.780413	3.13221e-09
			AT5G35740	2.66078	0.0491694	AT5G19160	-1.67838	2.13475e-18	AT4G15810	0.705091	4.3309e-05	AT3G21150	-1.59424	5.63168e-05	AT2G23400	0.780043	9.74036e-17
			AT3G57600	2.65944	7.53351e-06	AT5G01490	-1.68345	0.007721	AT5G60730	0.704969	6.95353e-07	AT3G50240	-1.59581	4.68563e-44	AT3G23000	0.779948	1.54808e-32
			AT5G04310	2.65436	4.75364e-17	AT1G17710	-1.68567	0.00931378	AT5G57790	0.704408	2.57576e-08	AT5G22600	-1.59772	1.14026e-06	AT3G52870	0.779267	2.03774e-58
			AT1G18200	2.65406	0.000120046	AT5G39520	-1.68868	0.0060392	AT1G66840	0.704348	0.0135052	AT1G22710	-1.59863	1.32543e-81	AT2G29360	0.779008	6.30234e-17
			AT2G36700	2.64623	0.048495	AT5G25250	-1.68994	1.29211e-14	AT1G55490	0.704166	8.15446e-45	AT1G79330	-1.6008	1.95236e-33	AT2G28470	0.778407	1.10642e-25
			AT5G05790	2.64442	5.3758e-07	AT2G45210	-1.69158	3.89923e-05	ATCG00610	0.704068	0.0090015	AT3G20600	-1.60117	1.14293e-20	AT2G47750	0.77833	1.30436e-46
			AT3G03770	2.63864	2.53683e-26	AT4G35010	-1.70708	0.0102297	AT3G60890	0.703592	0.000106378	AT2G30140	-1.60143	0.000111264	AT5G11790	0.778019	1.08906e-30
			AT2G16890	2.63828	0.00226169	AT4G27550	-1.70805	1.27194e-128	AT3G44750	0.703165	1.30716e-55	AT1G18910	-1.61001	1.18096e-11	AT5G42230	0.777732	0.00122404
			AT4G24780	2.63515	2.59544e-10	AT5G13485	-1.72227	2.07447e-05	AT1G23205	0.701869	3.27035e-13	AT3G58330	-1.61888	0.0002513	AT1G77760	0.777287	8.19269e-42
			AT5G57510	2.62988	0.00550051	AT1G60740	-1.73129	0.0148821	AT5G24205	0.701217	0.000173217	AT2G04039	-1.62287	0.0443964	AT5G52500	0.77661	6.32323e-24
			AT5G12020	2.62782	2.0291e-14	AT4G23500	-1.73492	3.86991e-16	AT3G09600	0.70114	0.00999929	AT2G45760	-1.62513	1.064e-21	AT3G52370	0.776437	1.18596e-29
			AT3G21510	2.62764	4.64834e-12	AT5G36200	-1.73532	2.99997e-30	AT3G21710	0.701054	0.00394147	AT4G37290	-1.6277	4.28219e-10	AT2G15090	0.77624	1.54268e-18
			AT3G53450	2.62756	2.95783e-05	AT2G28640	-1.74081	0.023139	AT1G10200	0.700333	3.58845e-14	AT3G21780	-1.63128	2.42919e-06	AT5G47770	0.775791	1.61122e-20
			AT4G29340	2.62749	3.32611e-07	AT5G38180	-1.74336	0	AT5G16250	0.700184	1.24392e-94	AT1G24330	-1.6334	1.25482e-13	AT5G49560	0.77491	0.0100905
			AT5G01760	2.62628	0.00321143	AT1G58340	-1.74823	0.0221849	AT3G04630	0.699735	0.000140995	AT2G21820	-1.63362	2.98326e-09	AT1G04580	0.774784	2.283e-62
			AT5G18490	2.6257	2.00742e-09	AT1G31630	-1.74946	2.00314e-74	AT2G05790	0.697867	1.9491e-16	AT2G32960	-1.63632	2.62377e-10	AT2G40890	0.773815	5.06163e-11
			AT1G01620	2.61789	1.98483e-105	AT4G14661	-1.76385	0.00859237	AT4G32370	0.697435	1.24809e-21	AT4G02482	-1.64025	3.17662e-08	AT5G47635	0.772993	0.000139733
			AT4G34950	2.6129	2.50778e-07	AT4G29300	-1.77551	1.23399e-137	AT2G36050	0.697246	0.0447841	AT5G57810	-1.64037	9.07423e-21	AT2G25770	0.772988	0.0257003
			AT3G15356	2.61237	0.00171589	AT3G10200	-1.78046	1.04378e-20	AT3G25250	0.69709	5.21129e-05	AT2G01505	-1.64589	4.0392e-08	AT1G70720	0.772149	0.0125216
			AT3G58350	2.60457	0.00810257	AT1G57777	-1.79212	0.0451573	AT1G77490	0.696656	1.94585e-18	AT5G41740	-1.64971	3.68586e-14	AT5G21280	0.771937	0.00190955
			AT2G44810	2.60379	9.09776e-17	AT1G18100	-1.79734	1.66158e-22	AT1G14350	0.696559	1.48146e-07	AT5G64530	-1.65212	1.888e-06	AT4G20820	0.771794	5.23543e-08
			AT2G03250	2.60372	0.0117795	AT1G77100	-1.79972	1.32438e-12	AT5G07770	0.696162	0.0173677	AT1G70810	-1.65505	0.00167749	AT4G23400	0.771774	1.34411e-44
			AT2G36470	2.60339	1.50888e-06	AT4G31820	-1.80002	0.0276199	AT5G07130	0.695853	0.0119456	AT5G51160	-1.6568	0.00022905	AT1G63010	0.771457	0.00153143
			AT1G61563	2.60314	5.79699e-19	AT3G58950	-1.80099	0.000131141	AT3G61177	0.695756	4.59163e-13	AT5G65530	-1.66997	0.0489141	AT2G20170	0.770218	0.000206806
			AT1G26920	2.60299	4.32964e-09	AT1G67810	-1.80414	1.94569e-75	AT3G02670	0.695401	6.97006e-09	AT3G43110	-1.67175	1.01973e-16	AT1G57565	0.770043	0.0381122
			AT1G08290	2.60181	3.52851e-07	AT3G20140	-1.80959	0.00235529	AT1G72950	0.694156	4.16787e-05	AT4G31060	-1.6724	3.98242e-64	AT3G55420	0.769009	0.000632286
			AT1G02640	2.6007	1.19687e-31	AT5G57260	-1.81662	1.54296e-22	AT1G20132	0.693611	0.00755498	AT5G17330	-1.67292	6.38983e-05	AT2G38090	0.768374	6.17145e-08
			AT3G16400	2.59848	1.23063e-30	AT2G04460	-1.82284	2.25421e-09	AT5G48480	0.69356	1.01025e-114	AT1G67856	-1.67325	1.47933e-05	AT5G07220	0.767752	1.98116e-49
			AT5G02140	2.5974	0.000527365	AT3G21830	-1.82461	0.00232389	AT5G46350	0.693393	6.22115e-06	AT1G23020	-1.67783	0.00156845	AT1G07090	0.767733	1.70001e-30
			AT1G08940	2.58757	3.36897e-18	AT5G38090	-1.82719	0.00664857	AT2G33500	0.693074	1.89294e-05	AT1G76430	-1.6799	0.0080765	AT1G67265	0.76722	1.55498e-09
			AT4G14365	2.58269	8.96222e-24	AT3G43402	-1.83378	0.0200461	AT4G39730	0.692999	2.57485e-47	AT1G68840	-1.68492	0.0157398	AT3G48950	0.766679	3.06151e-07
			AT1G52910	2.58191	0.0323247	AT1G57775	-1.84143	0.0417393	AT3G14740	0.692327	1.08176e-14	AT5G05160	-1.68919	6.03784e-12	AT2G28120	0.765662	2.70801e-28
			AT4G28140	2.58137	3.67272e-72	AT2G44030	-1.84272	0.00852812	AT1G69830	0.691918	6.77336e-14	AT3G14020	-1.69318	2.64066e-06	AT2G38860	0.765409	1.67309e-27
			AT3G19090	2.5786	0.00519852	AT1G18910	-1.84469	0.00317998	AT1G50490	0.691579	1.24737e-45	AT1G03106	-1.69427	1.24975e-06	AT2G27920	0.765233	2.03809e-08
			AT5G37540	2.57696	7.21018e-27	AT2G02540	-1.85959	1.83108e-09	AT2G16400	0.691156	1.74849e-05	AT5G47670	-1.69634	0	AT5G50070	0.764853	0.00258962
			AT3G22120	2.57559	0.000533218	AT5G52870	-1.87113	0.00351415	AT5G11550	0.691122	3.76724e-16	AT1G53170	-1.69716	4.21949e-69	AT3G54740	0.764626	5.13771e-05
			AT4G05018	2.57377	0.00353508	AT1G71880	-1.87183	5.45779e-09	AT1G32740	0.690771	0.00198958	AT1G26790	-1.69897	0.0331429	AT1G79840	0.764502	1.01555e-44
			AT1G51960	2.56574	0.0203811	AT2G29840	-1.874	0.0317168	AT3G17460	0.690151	9.81892e-05	AT1G01420	-1.70586	5.24965e-06	AT4G21215	0.764073	2.08002e-17
			AT3G48520	2.5651	6.38888e-169	AT5G06520	-1.88961	0.0172416	AT1G47210	0.689999	5.46913e-17	AT2G21840	-1.70829	3.6049e-05	AT4G35840	0.76407	2.44624e-19
			AT1G24000	2.56205	5.6453e-27	AT4G02690	-1.89394	0.0110425	AT3G52390	0.689775	0.000166412	AT3G05620	-1.70985	0.0138358	AT4G38650	0.764	0.00156845
			AT2G01150	2.56169	6.73249e-82	AT3G58440	-1.89679	0.00745358	AT3G03020	0.689714	0.00161078	AT2G27380	-1.71297	0	AT2G20160	0.763532	5.21149e-06
			AT5G65590	2.5599	0.00515145	AT3G01700	-1.89929	0.00261196	AT1G79260	0.688986	7.12167e-07	AT1G70800	-1.71488	5.4092e-34	AT5G46180	0.763035	7.14543e-18
			AT5G01100	2.5577	5.95038e-39	AT5G35339	-1.90074	0.0430115	AT1G56233	0.688957	0.023312	AT4G06744	-1.71832	0.0313969	AT2G33480	0.762492	2.6294e-12
			AT1G62810	2.55453	4.78261e-05	AT2G18150	-1.90973	0.0102965	AT4G33270	0.688926	1.41533e-84	AT3G61830	-1.71898	3.63529e-111	AT2G39420	0.761341	0.00488415
			AT1G44350	2.55298	6.29279e-129	AT1G68360	-1.91019	0.00270309	AT1G64670	0.687255	5.49788e-09	AT4G34520	-1.72284	2.70443e-27	AT5G04530	0.76111	3.77556e-59
			AT3G62690	2.5494	6.20457e-21	AT1G03580	-1.91508	0.00334526	AT4G10655	0.686001	1.27513e-06	AT2G46400	-1.7249	1.18371e-18	AT3G15353	0.759696	6.02213e-23
			AT5G15100	2.5474	0.0343341	AT1G18940	-1.9191	9.2774e-11	AT1G70000	0.6855	1.31599e-05	AT3G54940	-1.73063	1.16633e-42	AT2G43535	0.758222	1.47437e-06
			AT5G62165	2.54303	0.00129609	AT1G78460	-1.92557	0.0109235	AT5G24314	0.685331	4.81596e-24	AT4G12720	-1.73392	7.07173e-161	AT1G56720	0.758194	0.000674118
			AT2G01913	2.5367	1.03119e-13	AT4G26340	-1.93351	0.0119631	AT2G20490	0.682563	4.26279e-44	AT1G78370	-1.73654	2.2944e-72	AT5G65040	0.75662	5.99349e-08
			AT4G04450	2.53659	0.00151316	AT3G57380	-1.93442	0.0113437	ATCG00780	0.682052	1.76969e-10	AT2G46870	-1.74137	9.13636e-07	AT4G18930	0.7565	3.59497e-12
			AT1G21000	2.53445	3.97268e-18	AT3G50020	-1.93787	7.28238e-15	AT2G31840	0.681598	6.43112e-11	AT2G20835	-1.74204	1.44129e-05	AT1G14970	0.756093	8.66069e-20
			AT4G34135	2.53397	0.000646691	AT3G58880	-1.93975	0.0312332	AT5G52547	0.68157	0.00114398	AT5G56320	-1.75995	0.000705405	AT4G11180	0.755741	5.1419e-98
			AT3G12710	2.53161	0.0372896	AT3G23180	-1.94521	0.00268951	AT2G41120	0.681207	0.000647678	AT3G21830	-1.7606	0.0149808	AT4G31710	0.755255	6.02756e-15
			AT1G07400	2.52652	1.05213e-130	AT5G08030	-1.94596	0.0065329	AT3G06500	0.680631	1.1304e-09	AT1G10750	-1.76161	0.0150582	AT4G28370	0.755218	1.90008e-30
			AT2G34655	2.522	0.01713	AT3G45555	-1.95929	0.00115734	AT1G73603	0.680438	0.0264085	AT3G26250	-1.76163	1.66243e-14	AT1G58110	0.753392	1.68762e-09
			AT2G32430	2.52164	0.000173618	AT5G66110	-1.96332	0.000110083	AT5G05690	0.680096	0.00159831	AT1G02400	-1.76415	6.74441e-12	AT4G36250	0.753333	7.0295e-09
			AT2G41905	2.52149	2.0167e-19	AT1G06080	-1.96541	1.34857e-05	AT5G03870	0.680052	1.03707e-09	AT4G28520	-1.77783	0.00364737	AT2G01667	0.752811	1.56067e-21
			AT3G53420	2.52003	1.87495e-253	AT4G03050	-1.97045	1.73106e-08	AT1G55910	0.679175	9.01959e-09	AT1G61095	-1.77924	9.64728e-05	AT1G14200	0.752565	0.013388
			AT2G42350	2.51574	0.00317491	AT3G49450	-1.97691	1.19492e-47	AT3G47650	0.678738	1.29186e-27	AT4G36500	-1.78197	0.04688	AT4G37310	0.751443	3.20053e-17
			AT5G01335	2.51505	0.0413644	AT3G49540	-1.97828	4.97417e-05	AT5G55180	0.678361	9.41017e-43	AT5G59360	-1.78278	0.0260427	AT3G12820	0.75135	0.00398267
			AT5G48400	2.51363	0.0377485	AT4G32490	-1.98331	0	AT1G74670	0.676941	0.00660316	AT1G67830	-1.78495	1.54174e-23	AT3G16180	0.750771	1.3728e-07
			AT3G28840	2.50964	0.0194371	AT3G62150	-1.98563	7.39176e-05	AT4G08870	0.676749	0.0234809	AT2G43820	-1.78527	0.000918134	AT3G42830	0.750155	2.4497e-07
			AT4G39190	2.49998	1.05127e-16	AT3G16330	-1.98936	0.000100321	AT1G76980	0.676607	0.037948	AT2G30240	-1.78671	0.00307727	AT1G49450	0.749272	1.62858e-34
			AT4G21730	2.49735	4.88483e-11	AT1G54040	-1.99212	1.04036e-26	AT4G16860	0.676506	0.000436091	AT5G64620	-1.78684	0.0146559	AT5G63180	0.748848	1.88044e-18
			AT1G31290	2.49556	2.70909e-05	AT1G33740	-1.99473	0.00617427	AT5G57040	0.676486	5.54943e-05	AT5G10140	-1.8121	6.90389e-65	AT1G73600	0.74795	4.06029e-16
			AT1G58170	2.49485	0.0288104	AT4G12820	-1.99843	0.0363638	AT4G35840	0.674983	6.28876e-05	AT5G39580	-1.81347	0.000135603	AT1G13100	0.746749	0.000928213
			AT3G10720	2.49181	1.93149e-05	AT5G22810	-2.00067	3.54418e-05	AT5G55131	0.674768	0.0197726	AT3G25410	-1.81542	1.53164e-82	AT3G03470	0.746743	2.55619e-46
			AT5G18130	2.49099	3.30627e-08	AT4G06701	-2.00421	0.000148973	AT5G02190	0.673997	0.000117782	AT5G61090	-1.81598	5.30617e-05	AT5G66490	0.745642	0.0113498
			AT3G07820	2.49076	5.68239e-14	AT3G28150	-2.01419	4.94129e-134	ATCG01130	0.673784	3.19627e-103	AT1G23210	-1.81612	1.69032e-45	AT4G25490	0.745636	7.36204e-22
			AT1G24070	2.49039	3.68419e-30	AT1G14760	-2.01711	1.07934e-09	AT4G08210	0.673749	0.0179987	AT5G50915	-1.81909	0.0341511	AT1G35580	0.745417	1.04207e-20
			AT2G46570	2.4888	0.0397563	AT2G37025	-2.01767	3.02614e-84	AT1G13250	0.673319	2.25717e-07	AT1G20730	-1.81938	3.35144e-08	AT2G04032	0.744012	1.05665e-12
			AT5G62070	2.48622	5.73663e-48	AT3G49690	-2.01767	0.000425979	AT4G23060	0.673149	0.0100997	AT3G61829	-1.8242	0.0049567	AT3G56440	0.743727	1.82823e-08
			AT5G59350	2.48537	1.75804e-08	AT4G37030	-2.01804	0.0127386	AT5G16140	0.672127	0.000504911	AT5G59170	-1.828	0	AT1G60790	0.743636	1.94224e-05
			AT5G19875	2.48016	1.2457e-22	AT4G34950	-2.02203	5.89937e-185	AT3G12145	0.671961	2.12019e-05	AT1G30040	-1.82866	2.69655e-06	AT2G41480	0.74321	0.00323246
			AT4G13820	2.47692	4.45687e-09	AT2G24840	-2.02825	5.54453e-32	AT1G02205	0.67171	0.00905795	AT5G03795	-1.83659	1.54218e-16	AT1G33790	0.742537	0.00152681
			AT1G29980	2.47648	5.92833e-48	AT1G66320	-2.03495	3.89567e-07	AT3G18510	0.670709	6.1008e-10	AT2G29460	-1.83809	1.46379e-10	AT5G64080	0.741836	2.2495e-08
			AT5G07430	2.47636	1.17576e-11	AT3G12880	-2.05321	0	AT3G61080	0.670659	0.00808588	AT4G36260	-1.83845	9.68639e-05	AT3G24500	0.741199	8.98957e-23
			AT3G01270	2.4745	2.40383e-21	AT2G23260	-2.05824	2.42956e-201	AT1G09440	0.670123	0.0130134	AT1G28670	-1.84238	0.0234735	AT5G49040	0.740553	0.0139373
			AT5G28640	2.47035	4.94714e-21	AT5G56100	-2.05892	2.21344e-91	AT3G49550	0.669991	0.0007755	AT2G31990	-1.84735	0.0136887	AT5G58700	0.740541	8.68881e-05
			AT2G22330	2.45965	2.55465e-06	AT5G19040	-2.0661	3.30476e-05	AT4G24770	0.668866	3.93811e-43	AT1G66290	-1.85947	2.58919e-05	AT1G79450	0.740129	9.32522e-20
			AT3G62930	2.44984	0.0132989	AT5G57810	-2.08567	0.00703101	AT4G26130	0.668528	3.42088e-16	AT4G21020	-1.86531	4.01895e-56	AT2G40400	0.740124	1.96204e-10
			AT2G06950	2.44757	0.00693298	AT4G36260	-2.08589	0.0015003	AT5G42370	0.668114	8.01119e-05	AT5G41390	-1.86678	0.00263549	AT3G22880	0.740075	3.3215e-20
			AT5G51030	2.44699	0.0281994	AT1G35560	-2.08641	0.0109226	AT3G06590	0.668024	5.8238e-21	AT5G54560	-1.86755	0.000161999	AT3G04960	0.739288	1.64371e-05
			AT5G40980	2.44399	4.1587e-06	AT3G47140	-2.08688	0.00830177	AT5G21482	0.667978	0.018039	AT2G21740	-1.8714	3.37998e-08	AT3G25070	0.739141	1.50468e-06
			AT1G18520	2.44352	0.0256099	AT5G54190	-2.09227	0.0222297	AT2G22080	0.667699	5.41407e-22	AT4G29570	-1.87438	0.000201457	AT4G37470	0.738973	1.26008e-33
			AT2G29450	2.44052	3.86144e-173	AT4G25580	-2.10133	3.39436e-10	AT5G41040	0.667518	0.00843447	AT3G25280	-1.87522	6.95814e-31	AT3G26130	0.73885	0.042179
			AT5G47510	2.43761	0.00469134	AT3G43110	-2.11821	8.20134e-05	AT4G01250	0.667448	0.000137806	AT2G02120	-1.87712	0	AT5G12950	0.737748	5.75504e-22
			AT4G31000	2.43703	5.26114e-28	AT5G47670	-2.1264	4.93861e-165	AT4G17840	0.667106	4.73595e-05	AT1G78340	-1.87814	0.00215055	AT5G28300	0.737666	9.45983e-17
			AT1G78370	2.43671	4.15133e-14	AT1G44160	-2.12661	0.00843447	AT1G32930	0.667067	2.03669e-09	AT3G22410	-1.88022	0.000655986	AT2G26110	0.737467	0.00232824
			AT3G13277	2.42995	0.000195345	AT1G65090	-2.12839	2.26446e-24	AT1G75600	0.667007	5.72665e-10	AT5G39640	-1.88044	0.0236084	AT5G11060	0.737103	0.00500075
			AT5G35732	2.42973	0.0226745	AT4G16160	-2.13523	1.69833e-34	AT5G27440	0.6664	3.0883e-05	AT2G20616	-1.88303	0.00911148	AT2G37090	0.736645	8.81488e-30
			AT2G27740	2.4292	0.0389008	AT3G20760	-2.14466	0.00208788	AT4G35920	0.666204	2.24769e-08	AT4G14380	-1.8847	0.0129724	AT5G46230	0.736396	7.79844e-13
			AT1G54400	2.42858	0.0478055	AT2G45190	-2.14791	0.0107658	AT2G16720	0.666062	4.00006e-08	AT4G37390	-1.89455	0.00545311	AT3G05165	0.735904	5.41349e-05
			AT1G70820	2.42395	9.91413e-05	AT5G01300	-2.1507	1.74491e-22	AT3G56100	0.665693	1.97368e-10	AT4G16820	-1.89528	0.0310433	AT5G59100	0.735837	0.000891965
			AT3G11840	2.42387	4.04173e-07	AT3G24400	-2.15483	0.0463689	AT5G61412	0.665658	0.00657239	AT1G24530	-1.905	4.4026e-29	AT1G52827	0.735563	0.0354568
			AT1G09950	2.42072	2.60419e-55	AT5G57550	-2.15589	3.97379e-05	AT5G40040	0.665052	3.4603e-11	AT5G12020	-1.91006	5.25613e-05	AT1G69890	0.735132	3.86408e-07
			AT1G71050	2.42067	3.54574e-17	AT2G29460	-2.1621	2.1811e-09	AT4G09510	0.664387	0.0265818	AT2G23120	-1.91054	2.1628e-110	AT2G02810	0.734861	2.00623e-13
			AT1G23000	2.41917	1.17169e-05	AT2G34030	-2.18147	0.0141022	AT1G65010	0.664191	4.66781e-11	AT3G01710	-1.91321	5.60405e-10	AT1G78210	0.734565	2.94568e-24
			AT1G47510	2.41646	0.0302839	AT4G22400	-2.1826	8.37613e-05	AT5G24620	0.664072	0.00158408	AT4G35985	-1.91674	5.62457e-19	AT5G49760	0.734363	0.00174751
			AT3G57690	2.41499	7.94646e-14	AT3G24650	-2.18261	1.07867e-64	AT2G45680	0.664055	0.0283932	AT3G49360	-1.92489	1.01666e-130	AT3G09710	0.733436	4.31308e-06
			AT1G79420	2.40779	0.00103349	AT5G54095	-2.18645	0.00942302	AT3G14900	0.663838	2.44216e-14	AT1G65486	-1.92799	1.16474e-05	AT1G49640	0.733357	8.88607e-10
			AT3G63010	2.40632	1.97406e-09	AT1G23020	-2.19527	0.0139859	AT4G22570	0.663561	0.0365865	AT4G35165	-1.94633	8.11669e-06	AT1G19940	0.733039	7.24028e-36
			AT2G25460	2.40377	1.74882e-29	AT1G22890	-2.2053	0.00376345	AT1G06550	0.662918	6.39344e-38	AT5G05860	-1.95147	8.50669e-11	AT3G11660	0.732938	3.04087e-42
			AT1G76790	2.40055	0.0276027	AT5G43290	-2.23125	0.0178093	AT5G67300	0.662631	5.11805e-50	AT5G60220	-1.9543	5.77184e-62	AT5G45770	0.732009	2.8114e-65
			AT3G28750	2.39982	3.17845e-30	AT4G15490	-2.24817	1.23937e-85	AT2G22970	0.662564	0.000582638	AT5G24130	-1.95501	2.76309e-52	AT2G28350	0.730783	5.19887e-15
			AT4G18890	2.39927	2.90605e-17	AT3G21870	-2.25255	0.0166333	AT3G26060	0.662119	7.04509e-81	AT1G73190	-1.95813	7.45439e-21	AT5G14510	0.728925	8.33575e-05
			AT2G18280	2.39644	7.29364e-14	AT1G47840	-2.27893	3.53738e-70	AT5G58570	0.662114	0.00365907	AT2G24700	-1.96392	4.479e-09	AT5G67360	0.728708	3.46181e-80
			AT5G47370	2.39322	2.3089e-97	AT2G43520	-2.28507	9.62609e-22	AT4G27010	0.661895	5.38904e-05	AT5G66800	-1.97174	0.0331748	AT3G28540	0.728227	3.29725e-15
			AT3G23010	2.39206	0.0491482	AT1G13530	-2.28666	7.76149e-05	AT2G29360	0.661216	1.18677e-05	AT1G08930	-1.97921	0.0107862	AT3G52290	0.727718	1.91508e-09
			AT2G20562	2.38676	6.56808e-21	AT2G25482	-2.28709	0.000175315	AT1G15800	0.661093	0.000704433	AT2G05350	-1.98315	0.000674784	AT3G50230	0.72682	1.39624e-06
			AT5G45540	2.38181	8.60692e-05	AT4G12950	-2.30784	0.00149058	AT3G05741	0.660914	8.34553e-33	AT5G44120	-1.98402	3.58935e-161	AT5G36200	0.726127	0.0152234
			AT3G63380	2.37755	2.75567e-05	AT1G22650	-2.31869	4.88188e-06	AT1G12330	0.660813	1.83486e-29	AT3G29255	-1.98435	4.05128e-22	AT1G13090	0.725931	9.77921e-16
			AT2G16750	2.37466	1.85009e-05	AT5G51250	-2.33458	0.000397971	AT4G32230	0.660706	0.00458646	AT5G06990	-1.98641	3.24056e-06	AT4G22990	0.725897	5.05501e-05
			AT4G24660	2.3737	0.00130902	AT2G18340	-2.33548	0.000124628	AT5G10080	0.660057	4.54589e-08	AT3G09930	-1.98978	0.000860088	AT3G60980	0.725826	0.0227169
			AT3G55990	2.3683	0.0401158	AT5G50030	-2.36132	0.0299318	AT3G63010	0.659903	0.023797	AT2G41800	-1.99159	0.00183724	AT5G08305	0.725163	0.0301954
			AT1G61600	2.36678	0.0149655	AT2G34315	-2.39978	0.00331059	AT2G15620	0.658916	0.0495239	AT4G12690	-1.99658	6.50216e-13	AT3G10020	0.72467	1.43835e-14
			AT1G27020	2.36227	0.0130607	AT3G28750	-2.41388	1.82803e-08	AT4G27280	0.658796	4.07447e-57	AT2G35130	-2.01044	0.0152172	AT1G23040	0.724546	4.94671e-11
			AT4G21380	2.36099	0.00932965	AT5G65080	-2.41657	0.0216104	AT4G16563	0.658316	2.391e-29	AT5G09780	-2.01382	0.0199596	AT5G63590	0.724526	5.23865e-13
			AT4G13860	2.36034	0.0113178	AT5G58050	-2.41817	0.000108724	AT2G42270	0.65796	7.01446e-05	AT1G14490	-2.01616	4.75687e-16	AT5G41810	0.723013	9.98894e-12
			AT5G23820	2.34737	1.35664e-09	AT2G42840	-2.41985	8.90494e-21	AT1G59860	0.65694	1.40306e-08	AT1G16730	-2.01704	0.000678043	AT1G52880	0.722552	1.23743e-26
			AT1G10470	2.34734	8.52985e-08	AT1G21475	-2.42033	0.00141609	AT3G01620	0.656239	0.0489618	AT1G72930	-2.01714	1.34056e-15	AT3G61160	0.721908	0.0037579
			AT4G14370	2.3448	4.39328e-19	AT5G41835	-2.42677	0.0234873	AT1G35780	0.656143	1.24149e-14	AT1G52190	-2.01725	9.28827e-36	AT3G03550	0.721656	3.05666e-05
			AT5G16190	2.34312	0.00964316	AT5G10140	-2.43892	3.38591e-16	AT2G21320	0.654576	8.61622e-05	AT1G28390	-2.0221	1.19846e-06	AT1G63650	0.721287	3.71566e-10
			AT5G01240	2.34146	0.00374753	AT4G21050	-2.4527	4.72039e-09	AT2G46400	0.653925	0.0171373	AT2G01610	-2.02269	6.06682e-143	AT3G05190	0.721248	2.06514e-16
			AT1G51010	2.33836	2.88642e-58	AT3G42057	-2.45477	0.0447985	AT1G67480	0.653785	0.0190028	AT1G78160	-2.03428	0.00338524	AT3G46900	0.721008	0.000179627
			AT1G33600	2.33602	3.46483e-13	AT1G61160	-2.46195	0.0249547	AT1G05730	0.653766	4.28159e-05	AT4G29200	-2.03597	0.0263178	AT5G63190	0.720986	1.24426e-10
			AT5G52310	2.33558	3.35647e-67	AT5G03435	-2.4778	8.12246e-06	AT1G67500	0.651661	0.00668228	AT1G49490	-2.03833	0.005363	AT5G47370	0.718847	5.30617e-05
			AT1G29380	2.33366	1.51908e-08	AT1G04920	-2.48593	3.06055e-09	AT2G32770	0.650515	0.000307703	AT5G05790	-2.03834	4.88359e-05	AT5G57050	0.718575	7.19506e-09
			AT1G05575	2.32948	0.00170836	AT3G30280	-2.48826	2.9591e-08	AT2G12905	0.650241	0.0192159	AT5G38197	-2.04031	1.9584e-95	AT3G51930	0.718341	5.19883e-09
			AT2G41100	2.32887	0	AT3G23165	-2.48897	1.06343e-35	AT2G26950	0.650159	0.0264879	AT1G32240	-2.04392	0.000384664	AT1G22740	0.717972	0.0119119
			AT4G34710	2.3284	0	AT2G34850	-2.48989	0.0330007	AT2G36560	0.649884	3.07848e-11	AT5G17040	-2.05428	0.0347331	AT2G41990	0.717808	4.73995e-09
			AT1G09812	2.32732	0.022946	AT1G25530	-2.53098	2.28213e-12	AT4G33905	0.649855	0.0162508	AT2G41340	-2.05933	0.000111282	AT4G25870	0.717681	1.57488e-30
			AT3G54420	2.32193	0.000492836	AT1G61566	-2.54343	0.000104988	AT4G18010	0.649355	0.00301511	AT2G43745	-2.06087	0.0353119	AT5G52340	0.71762	0.000210811
			AT2G43010	2.32184	0.000710322	AT3G49360	-2.55399	3.5233e-39	AT5G14410	0.649254	5.38936e-08	AT3G03260	-2.06184	4.96249e-05	AT4G27730	0.717266	0.00028206
			AT2G40900	2.31826	4.05893e-06	AT4G26260	-2.55503	0.0390109	AT2G38310	0.648898	1.52192e-10	AT2G23900	-2.06394	0.0104026	AT3G19550	0.71629	0.0161931
			AT4G19050	2.31593	2.30249e-05	AT1G76470	-2.55683	1.92076e-49	AT5G25170	0.648742	0.0236472	AT4G35725	-2.06893	1.25341e-50	AT3G48700	0.714283	4.72017e-22
			AT1G68430	2.30757	5.32449e-07	AT1G30515	-2.57035	0.014153	ATCG00740	0.648058	9.02817e-77	AT5G17700	-2.07382	2.56479e-38	AT1G71030	0.714053	1.43211e-10
			AT1G20620	2.30337	1.69134e-95	AT1G57760	-2.59583	2.41107e-08	AT1G32928	0.647956	9.17547e-08	AT1G75280	-2.07649	4.12032e-103	AT2G27130	0.713822	4.38632e-34
			AT1G07150	2.30274	6.46854e-16	AT5G38280	-2.59679	9.93088e-36	AT1G80130	0.64794	5.97702e-09	AT3G54400	-2.07799	0.00950706	AT1G45191	0.713737	1.03377e-10
			AT5G07100	2.30092	0.00223282	AT4G00940	-2.59752	0.0292376	AT2G05760	0.646514	0.00150189	AT1G71691	-2.08035	3.66358e-35	AT4G39010	0.7135	4.66364e-17
			AT5G64401	2.30069	0.0493701	AT1G33590	-2.60793	0.000186138	AT1G80840	0.646391	1.83398e-07	AT3G61827	-2.08244	0.0175279	AT4G14990	0.712138	2.00968e-06
			AT3G10815	2.29861	0.00220899	AT2G25680	-2.61377	0.000107742	AT4G29240	0.646006	0.00396557	AT1G17810	-2.09453	0.00764995	AT1G79900	0.71131	0.000102514
			AT5G48050	2.29711	0.0463445	AT2G25550	-2.63297	0.027597	AT5G03760	0.645469	0.0227181	AT5G08030	-2.10536	1.0631e-08	AT1G56300	0.711064	3.70567e-09
			AT4G32480	2.29568	2.34736e-54	AT4G01910	-2.63442	1.46713e-05	AT2G34070	0.645079	0.00639935	AT1G72920	-2.11754	8.13435e-11	AT1G16390	0.710535	3.9562e-19
			AT5G24580	2.29427	2.43732e-37	AT1G52910	-2.65899	0.00161628	ATCG00620	0.645032	1.08705e-06	AT4G02650	-2.12074	0.0203766	AT3G12700	0.710527	0.00051217
			AT2G41130	2.29351	7.07431e-16	AT5G50345	-2.66315	7.12242e-09	AT2G24110	0.644752	2.22143e-06	AT5G51750	-2.12209	0.000925504	AT1G49580	0.709254	1.3907e-57
			AT1G55450	2.2908	1.61687e-08	AT5G39880	-2.66536	0.00423845	AT1G62780	0.644315	6.4559e-13	AT1G28030	-2.12607	3.99059e-39	AT4G17870	0.709004	6.95079e-19
			AT3G21860	2.28178	1.31793e-08	AT2G04820	-2.66967	0.00424942	AT1G08210	0.644088	4.62908e-05	AT4G26740	-2.12913	0.000121574	AT5G65140	0.708846	0.00231825
			AT1G05470	2.28039	5.92138e-08	AT4G28410	-2.67669	0.00352352	AT1G66460	0.643903	9.25501e-10	AT2G31380	-2.1309	1.16403e-08	AT3G57062	0.707913	2.0856e-08
			AT2G30933	2.27949	1.91351e-08	AT1G25410	-2.68482	0.000237016	AT1G73390	0.64362	3.19264e-13	AT1G78500	-2.13146	4.29392e-20	AT5G60630	0.70784	1.80478e-53
			AT5G56550	2.27882	0.00763857	AT5G05860	-2.70587	1.58331e-05	AT2G38090	0.643331	0.00102147	AT5G41750	-2.13869	1.64949e-39	AT1G10970	0.707456	5.79308e-20
			AT4G31710	2.27612	0.0286686	AT4G36700	-2.70989	0	AT1G73640	0.643289	0.0446344	AT5G04310	-2.14205	4.90603e-12	AT1G66890	0.707358	0.00109704
			AT1G70440	2.27598	4.61398e-17	AT5G52300	-2.71472	3.23046e-15	AT4G14746	0.642928	0.00988269	AT4G29180	-2.14815	0.00734936	AT4G28570	0.706027	0.00756974
			AT3G17120	2.27528	3.20274e-55	AT4G00350	-2.7338	0.00271592	AT3G15770	0.642721	0.000134417	AT5G45220	-2.16356	0.0398221	AT1G67590	0.705969	8.3125e-05
			AT1G72500	2.272	3.15481e-16	AT3G57690	-2.76443	0.000824894	AT2G31560	0.642378	0.0405691	AT5G15840	-2.16603	9.64728e-05	AT3G55160	0.705815	4.81084e-05
			AT1G31880	2.2705	1.33393e-06	AT3G29255	-2.78832	0.0387807	AT5G41750	0.641339	0.00518118	AT2G43520	-2.16955	7.31717e-121	AT5G23720	0.7056	1.23533e-18
			AT2G02130	2.2702	5.57868e-59	AT3G63040	-2.83388	0.036525	AT1G09794	0.640376	0.000349913	AT1G53430	-2.1768	0.0302957	AT5G27320	0.70541	0.00987128
			AT2G15830	2.26762	6.28561e-06	AT4G29180	-2.84401	5.09485e-06	AT3G17120	0.640216	0.00249194	AT4G13992	-2.1889	0.00806497	AT3G48460	0.704146	3.08993e-05
			AT1G53480	2.26688	1.06273e-06	AT2G47040	-2.84884	8.81155e-05	AT5G49900	0.640189	0.00059472	AT4G27160	-2.19248	4.80601e-293	AT5G59390	0.704086	0.00028799
			AT1G05300	2.26685	0.00122662	AT5G49850	-2.85583	0.00497992	AT5G58560	0.639809	1.91142e-06	AT3G26110	-2.19373	0.000762224	AT3G17100	0.703649	9.37534e-08
			AT3G21805	2.25731	0.0201944	AT3G13400	-2.85752	2.82819e-11	AT2G39870	0.63963	0.0135511	AT5G57260	-2.19564	1.01507e-90	AT4G39760	0.702788	3.71628e-09
			AT4G27410	2.25406	1.73789e-51	AT4G23720	-2.89358	0.0297706	AT5G10695	0.639506	1.7637e-09	AT3G22640	-2.19674	3.4937e-16	AT1G29230	0.702147	0.0126423
			AT1G02810	2.24255	0.00178746	AT2G18540	-2.92735	0.0134412	AT1G60600	0.639308	1.10638e-07	AT4G08555	-2.19725	4.23351e-22	AT2G42820	0.701573	0.0290318
			AT1G43910	2.23415	2.22992e-19	AT4G25140	-2.942	5.96041e-20	AT2G21180	0.639217	0.0167156	AT1G70410	-2.21219	3.41211e-05	AT3G20470	0.701264	0.000358997
			AT3G01500	2.23146	3.27573e-05	AT1G02790	-2.98366	6.48503e-09	AT5G50000	0.63884	1.75248e-06	AT1G22500	-2.2223	0.0146297	AT1G10640	0.700726	0.00149098
			AT3G01830	2.22848	1.54202e-33	AT5G44310	-3.02783	7.41837e-08	AT1G74440	0.638169	0.00594078	AT4G26260	-2.22937	0.0325791	AT5G25450	0.700304	0.00456512
			AT2G30630	2.223	0.0176712	AT3G22400	-3.0392	0.0175395	AT4G40010	0.636523	0.00586145	AT4G18280	-2.23756	1.28793e-103	AT5G37560	0.699721	0.000128866
			AT3G06150	2.22297	2.33497e-06	AT5G45880	-3.14303	9.31691e-12	AT1G63100	0.636493	7.81151e-41	AT1G66320	-2.23785	0.029157	AT3G56260	0.699516	2.03633e-26
			AT1G12080	2.22196	1.76902e-33	AT2G24450	-3.18402	0.0034186	AT2G35370	0.636469	2.38109e-23	AT3G25160	-2.24052	8.42335e-86	AT1G72580	0.699223	5.82248e-11
			AT2G23760	2.2187	0.0108754	AT4G37580	-3.19491	0.000159617	AT5G08610	0.636106	1.47445e-13	AT2G06850	-2.24143	0.000105873	AT4G16760	0.699195	2.89116e-22
			AT5G54145	2.21809	7.45946e-07	AT3G01230	-3.19804	0.00874505	AT3G23740	0.635612	1.69112e-08	AT5G14070	-2.24166	2.82834e-21	AT3G60160	0.698633	0.000737156
			AT3G50930	2.21041	2.22004e-63	AT2G23590	-3.26454	3.54159e-13	AT1G70800	0.635042	0.0323345	AT4G29030	-2.24927	1.78646e-15	AT1G52490	0.697298	0.00476694
			AT2G22770	2.20816	0.019937	AT1G14420	-3.26794	0.0455015	AT5G56220	0.634507	0.00100429	AT1G27030	-2.25264	0.00399028	AT4G34410	0.697262	5.04138e-27
			AT1G51670	2.2077	8.09242e-06	AT2G34700	-3.28575	0	AT2G22650	0.634306	0.029226	AT3G05690	-2.25745	1.0482e-08	AT3G61580	0.69639	9.05743e-45
			AT1G16960	2.20371	0.00378914	AT1G67710	-3.34586	0.000413825	AT1G26230	0.63382	0.00109594	AT2G37025	-2.26397	1.08297e-110	AT4G34990	0.694432	0.0168405
			AT5G10770	2.20328	1.54007e-20	AT2G23190	-3.38214	5.80123e-70	AT2G37240	0.633807	8.90365e-09	AT3G62170	-2.26796	0.00298477	AT2G47115	0.693234	4.22073e-06
			AT1G24147	2.20307	0.00863812	AT3G50990	-3.40656	1.10107e-08	AT5G56120	0.632982	1.10966e-18	AT4G14740	-2.26838	4.22387e-38	AT1G26620	0.69207	0.000134939
			AT5G02460	2.20174	2.48993e-07	AT1G61563	-3.42378	0.000158427	AT3G50630	0.632934	0.00688978	AT4G27140	-2.27289	2.29981e-262	AT5G17760	0.691756	2.15943e-42
			AT4G34400	2.19646	0.000136366	AT4G10020	-3.42474	8.45314e-39	AT1G60400	0.632722	0.00511212	AT1G56510	-2.28381	3.13486e-07	AT1G02300	0.691685	4.81326e-16
			AT5G08141	2.18805	5.92443e-06	AT3G26110	-3.43439	0.0213266	AT5G05740	0.632564	5.43736e-13	AT5G19520	-2.28447	0.000109674	AT5G23190	0.691318	7.36484e-05
			AT3G52430	2.18665	0.00268671	AT2G41280	-3.44019	0.0252541	AT1G78610	0.632241	5.7785e-19	AT4G27170	-2.287	1.35259e-304	AT2G20670	0.691197	3.28182e-10
			AT1G51950	2.18638	2.60619e-52	AT3G54940	-3.44659	1.51315e-12	AT3G03630	0.631328	3.1315e-10	AT2G38470	-2.29826	4.23165e-08	AT1G62990	0.690695	4.3599e-17
			AT4G03190	2.18281	5.46681e-23	AT1G28400	-3.45089	0.0206465	AT1G12460	0.63064	1.17141e-08	AT5G28824	-2.29867	0.00353272	AT2G16280	0.689716	1.39243e-11
			AT1G14200	2.18108	3.7408e-58	AT3G54260	-3.46469	0.0200649	AT5G05940	0.630635	1.25651e-08	AT2G23590	-2.30438	7.0536e-08	AT4G24430	0.6897	2.91486e-05
			AT4G05120	2.17382	3.91232e-24	AT1G54860	-3.48345	0.000594464	AT1G61570	0.630586	1.0973e-39	AT4G16030	-2.30936	0.0318063	AT5G12170	0.68951	3.29234e-11
			AT2G16060	2.17233	0.00496181	AT3G30290	-3.53569	0.00277131	AT4G13850	0.628311	1.11931e-95	AT3G56920	-2.31051	0.0234735	AT3G53230	0.689137	1.69851e-09
			AT1G05770	2.17078	0.0089463	AT1G65342	-3.53913	2.14643e-07	AT5G65160	0.628088	8.30056e-05	AT2G14378	-2.31065	2.77048e-05	AT1G21070	0.689	2.1787e-27
			AT1G14480	2.16527	1.0468e-30	AT3G62710	-3.5431	0.0153016	AT1G77093	0.627843	1.14109e-09	AT2G34990	-2.31324	0.029411	AT5G67190	0.688492	0.040587
			AT1G01020	2.16467	2.48585e-06	AT3G20865	-3.54921	0.0160113	AT2G14285	0.627798	0.0472486	AT3G27660	-2.31966	5.3322e-194	AT4G33640	0.688423	1.543e-27
			AT1G49032	2.16173	5.66329e-07	AT2G27380	-3.56481	1.07388e-77	AT1G64355	0.627323	0.00724589	AT3G45252	-2.32587	0.0376688	AT4G15417	0.688325	7.97646e-20
			AT4G11360	2.15889	0.000168753	AT3G54800	-3.60689	0.0132626	AT4G00870	0.627202	0.000194606	AT3G44830	-2.32619	5.87423e-87	AT1G70140	0.688265	7.66499e-12
			AT5G04340	2.15716	2.72958e-105	AT5G25190	-3.64495	0.0452384	AT1G76070	0.627168	0.0131949	AT2G13820	-2.33118	0.010821	AT1G32928	0.687746	2.45755e-09
			AT5G20230	2.15315	1.86802e-185	AT3G01240	-3.71595	0.000135281	AT5G09850	0.627068	8.5743e-08	AT5G54095	-2.33582	3.59702e-07	AT2G18735	0.687745	3.34713e-09
			AT1G18330	2.14989	1.7668e-06	AT1G05930	-3.72497	0.0374019	AT4G23190	0.626856	0.00451923	AT3G02000	-2.3383	0.00318596	AT2G42830	0.687331	6.20387e-25
			AT3G28455	2.1472	4.80947e-06	AT3G43800	-3.72581	1.97908e-09	AT5G54980	0.625992	2.03953e-07	AT2G44840	-2.35792	5.31692e-08	AT2G23000	0.687121	4.59041e-12
			AT4G18630	2.14395	0.0151483	AT1G75870	-3.73151	0.0378731	AT1G45474	0.625973	3.69187e-09	AT1G60060	-2.3654	0.000222831	AT3G12060	0.686186	9.48449e-06
			AT5G66020	2.14117	0.0350093	AT3G22060	-3.75034	0.0446344	AT1G64760	0.625803	2.5733e-32	AT4G18320	-2.37129	0.00135987	AT3G23300	0.685309	7.78687e-19
			AT5G48800	2.13904	0.0112286	AT5G07430	-3.78506	8.21213e-06	AT1G02880	0.625311	0.00376723	AT2G42840	-2.37998	1.58008e-53	AT5G54060	0.685046	0.00113471
			AT1G64780	2.13177	2.74901e-05	AT2G47050	-3.79492	0.00684961	AT3G04280	0.625285	6.73657e-21	AT1G14420	-2.39073	0.034372	AT5G15470	0.684881	3.17018e-17
			AT3G15680	2.12941	4.2057e-13	AT1G24520	-3.85381	0.0056585	AT3G58100	0.625242	1.41477e-08	AT1G47655	-2.39548	2.28532e-13	AT4G21620	0.684678	1.91463e-18
			AT5G54660	2.12905	3.13845e-28	AT2G38920	-3.86435	4.65848e-25	AT1G18730	0.624676	0.00037718	AT5G66020	-2.40309	5.60787e-18	AT2G19240	0.682982	0.0461273
			AT2G21050	2.12745	0.00129881	AT3G25165	-3.87834	0.0277244	AT5G44060	0.623963	2.31251e-16	AT1G06080	-2.40558	2.51072e-06	AT2G42620	0.6824	0.00182281
			AT5G43810	2.12684	2.87122e-18	AT2G38080	-3.88958	0.0260624	AT5G41460	0.623868	0.00594456	AT2G41130	-2.40642	0.0354238	AT5G07030	0.681226	3.7087e-17
			AT1G05100	2.11588	3.32685e-18	AT1G74190	-4.0037	0.00475407	AT4G13095	0.622726	0.0125706	AT5G50030	-2.40718	0.0074074	AT5G52280	0.680521	6.58083e-17
			AT4G00150	2.10968	8.40982e-08	AT5G51210	-4.0208	2.70786e-182	AT5G20750	0.621989	5.23862e-06	AT3G07620	-2.41097	0.000361525	AT5G40230	0.679829	2.39224e-10
			AT1G61566	2.10845	5.31089e-12	AT2G34870	-4.05254	4.61617e-19	AT5G61600	0.621968	2.55514e-05	AT2G35600	-2.41279	0.0320978	AT4G37760	0.679464	7.92598e-37
			AT2G47560	2.10677	0.0176717	AT2G10465	-4.06935	0.0489676	AT5G55080	0.621934	2.87775e-05	AT5G58750	-2.41914	0.0176096	AT3G54820	0.678354	7.77789e-28
			AT3G50890	2.10058	0.00470946	AT3G05610	-4.07637	0.00234882	AT3G50950	0.6211	0.0464799	AT4G34760	-2.42289	0.00473789	AT1G63220	0.677512	1.37433e-23
			AT4G00950	2.10029	0.00338257	AT3G03620	-4.09386	1.03183e-05	AT5G33340	0.620476	0.00016018	AT3G12880	-2.43092	0	AT5G66330	0.677501	1.901e-24
			AT5G65274	2.10026	0.0259296	AT1G28640	-4.10413	2.67329e-11	AT5G08760	0.620335	5.16655e-06	AT1G62410	-2.4373	2.11231e-05	AT1G19700	0.676817	1.04915e-15
			AT2G42200	2.09861	0.00271768	AT2G46860	-4.12768	0.041341	AT5G17000	0.620242	3.54584e-29	AT5G48490	-2.44463	3.24271e-10	AT5G09978	0.676744	1.05975e-05
			AT1G29195	2.09047	0.0227322	AT3G15440	-4.14107	0.0159175	AT5G55320	0.620144	0.00235529	AT5G65080	-2.44971	7.77014e-16	AT5G65925	0.676566	5.48669e-10
			AT5G10140	2.08724	0.0123469	AT2G26410	-4.19857	0.0115583	AT1G47860	0.619781	3.86587e-06	AT1G19050	-2.45	0.0288058	AT2G41170	0.675502	0.000323876
			AT1G63950	2.08379	9.09719e-09	AT1G47980	-4.20158	2.29415e-08	AT5G13830	0.619444	0.0116912	AT1G26680	-2.45929	6.64042e-53	AT4G40010	0.675271	0.00140585
			AT3G27940	2.08289	0.018496	AT3G27660	-4.21957	0.0333003	AT3G03960	0.619024	2.66656e-19	AT5G22470	-2.46062	0.00640872	AT5G51810	0.674446	0.00035329
			AT1G51300	2.07649	1.09863e-07	AT2G35765	-4.23916	0.0103624	AT5G25570	0.618852	1.13602e-05	AT5G63350	-2.47257	1.02033e-10	AT1G16750	0.673169	0.000120765
			AT1G51620	2.07572	0.00156885	AT3G44830	-4.24597	6.48309e-29	AT2G21465	0.618394	9.45823e-05	AT5G27570	-2.49077	0.0233359	AT4G35170	0.673112	0.00769108
			AT5G37660	2.07515	0.023461	AT1G47540	-4.26848	7.90828e-42	AT1G69200	0.618026	1.03158e-14	AT4G08910	-2.49572	0.000266032	AT1G62250	0.672648	7.67285e-09
			AT4G29300	2.07083	1.26719e-30	AT4G04810	-4.28985	0.0310671	AT1G62480	0.617188	3.66799e-41	AT1G64710	-2.4958	0.000601928	AT2G40120	0.672607	9.22844e-21
			AT1G09460	2.07058	3.10479e-12	AT2G17330	-4.37128	0.0206465	AT4G12170	0.61698	0.0119861	AT3G26120	-2.49725	1.24706e-05	AT5G02380	0.67239	1.44126e-34
			AT2G43510	2.06915	3.08531e-07	AT1G47465	-4.37128	0.0206465	AT3G49270	0.616909	1.24578e-68	AT5G10120	-2.49743	6.66195e-07	AT3G56360	0.672376	3.55495e-12
			AT4G32800	2.06861	3.05848e-10	AT1G55410	-4.37167	0.0221387	AT3G06130	0.616859	8.01848e-18	AT5G39670	-2.49753	4.82485e-22	AT3G20100	0.672042	7.60371e-21
			AT3G03430	2.06495	0.0208021	AT5G01075	-4.47946	0.0152136	AT5G61370	0.616655	0.00660316	AT4G30290	-2.50472	8.63205e-06	AT1G56230	0.67166	0.00334055
			AT1G02065	2.06388	4.8881e-13	AT2G22055	-4.50252	0.00490264	AT1G76760	0.616585	5.572e-06	AT5G25840	-2.50982	0.0405807	AT1G62220	0.671405	2.1927e-41
			AT3G62090	2.06291	0.0115128	AT4G13611	-4.58024	0.0126294	AT1G75750	0.616411	1.41672e-110	AT1G61230	-2.52382	0.0434474	AT3G17420	0.670715	8.57521e-09
			AT1G12420	2.0598	3.1206e-27	AT1G27030	-4.58682	0.0110148	AT4G21215	0.61634	0.000311155	AT3G05600	-2.52498	7.41685e-34	AT2G33060	0.670364	0.0200911
			AT1G20440	2.05407	2.43872e-109	AT3G24700	-4.61448	0.0109978	AT4G25900	0.616166	1.41263e-07	AT3G49540	-2.53487	1.65299e-10	AT4G13950	0.669587	2.02418e-09
			AT3G18360	2.05355	0.0143337	AT5G43000	-4.65394	0.0102344	AT1G62250	0.615358	8.44026e-05	AT4G36470	-2.53515	6.27373e-05	AT3G54140	0.667877	6.94768e-29
			AT4G13195	2.05245	0.00215798	AT4G29630	-4.7002	0.00893577	AT3G63120	0.615004	0.00378276	AT3G63040	-2.53572	2.58556e-202	AT3G62630	0.66759	1.0514e-05
			AT4G34680	2.04859	0.00577581	AT1G76210	-4.732	0.00845683	AT3G22150	0.613704	0.0190881	AT3G13400	-2.54433	7.8307e-20	AT1G78172	0.666429	0.0450719
			AT4G11760	2.04708	0.0464796	AT5G17700	-4.76632	4.42357e-10	AT2G45600	0.613689	1.85067e-10	AT1G22220	-2.54569	1.61581e-28	AT1G17190	0.665838	1.36901e-26
			AT3G63440	2.03603	5.32498e-12	AT3G01270	-4.782	2.96917e-08	AT3G54680	0.613304	0.0010236	AT2G31500	-2.54791	0.0181497	AT3G48390	0.665303	0.00286674
			AT3G62820	2.03567	0.0403362	AT5G07410	-4.92378	0.0040278	AT5G21105	0.61308	2.69511e-17	AT5G54740	-2.54886	1.33508e-05	AT2G19802	0.664993	2.8293e-29
			AT1G01560	2.02756	7.10131e-06	AT1G11765	-5.10306	0.00221612	AT2G21280	0.612891	2.16021e-12	AT3G61250	-2.55477	0.0392406	AT4G20260	0.664562	1.87724e-12
			AT2G37950	2.02744	8.58042e-05	AT5G24130	-5.17251	6.6732e-49	AT3G59100	0.612759	0.0187548	AT2G36660	-2.55545	4.16242e-82	AT5G04040	0.66454	1.56064e-06
			AT5G13220	2.02655	2.43256e-51	AT4G23690	-5.26657	1.41838e-05	AT1G68670	0.61243	0.00255579	AT2G38920	-2.5558	3.5328e-75	AT5G67620	0.664428	5.28582e-29
			AT1G15670	2.02399	1.58542e-06	AT5G59170	-5.39321	0	AT3G54000	0.612336	4.97294e-13	AT1G53023	-2.55964	0.033725	AT1G14460	0.663506	3.81559e-12
			AT1G73370	2.02203	4.15045e-09	AT1G21970	-5.44633	0	AT4G17480	0.611559	8.21026e-12	AT1G30515	-2.57018	5.46558e-19	AT4G18600	0.663378	2.00349e-09
			AT2G19090	2.02086	3.47257e-05	AT1G48990	-5.46833	0.00012191	AT1G22990	0.611365	0.00589768	AT1G65810	-2.57105	0.00497317	AT5G13610	0.663207	1.91189e-10
			AT2G47890	2.02037	0.0174877	AT1G29670	-5.48458	4.17299e-06	AT4G03070	0.610097	1.78601e-06	AT5G60615	-2.57128	0.016789	AT1G64850	0.662692	9.30102e-11
			AT2G31790	2.0182	0.0250656	AT2G05520	-5.52491	1.24343e-11	AT5G11510	0.609544	4.57683e-37	AT2G34790	-2.57415	5.43896e-35	AT5G56368	0.661057	0.00838728
			AT3G55840	2.01235	2.47062e-11	AT5G22470	-5.6033	0.000320314	AT1G35516	0.609288	1.86584e-06	AT2G22520	-2.57482	0.0346316	AT3G06410	0.66089	3.92334e-16
			AT5G23790	2.00942	0.000268108	AT2G23510	-5.86791	8.31489e-05	AT1G33770	0.609263	0.0421935	AT4G16350	-2.58092	0.0352198	AT4G18780	0.660856	0.000229726
			AT1G69910	2.00882	2.10032e-12	AT2G38530	-5.95835	6.30169e-14	AT3G10880	0.609233	1.51375e-06	AT4G03450	-2.59381	1.57796e-14	AT1G22640	0.660765	7.54454e-05
			AT1G51805	2.00687	0.0405734	AT4G34520	-6.2467	1.33609e-33	AT2G33860	0.60884	0.000168576	AT5G57390	-2.59563	3.59497e-12	AT5G07790	0.660569	5.21359e-05
			AT1G09250	2.00564	2.62731e-07	AT1G04660	-8.00035	5.709e-10	AT4G24240	0.608674	8.4065e-17	AT1G28640	-2.60294	1.66571e-58	AT2G24150	0.660063	1.58935e-10
			AT5G19110	2.00202	1.39535e-23	AT2G05995	-8.42294	3.99745e-11	AT5G47455	0.608605	2.92181e-11	AT2G36020	-2.60575	0.000459256	AT2G44740	0.659717	6.37304e-20
			AT4G18610	1.99662	0.0184973	AT5G43105	-9.33067	9.04536e-14	AT5G65880	0.608085	2.75677e-08	AT5G62350	-2.61136	1.69902e-200	AT4G18960	0.659678	0.0173017
			AT4G16515	1.99286	0.0304638	AT5G30450	-10.4512	2.43735e-17	AT2G32190	0.607856	0.0321014	AT2G23510	-2.61533	8.94811e-37	AT3G63060	0.659596	6.72002e-05
			AT2G44578	1.98575	0.00847968				AT5G40942	0.607758	1.94697e-10	AT5G65165	-2.63112	3.67216e-23	AT1G71870	0.659525	0.000319202
			AT2G43340	1.98087	7.17251e-22				AT5G38710	0.607622	4.20408e-05	AT2G41100	-2.63904	4.457e-25	AT1G10810	0.659507	7.06029e-05
			AT1G03220	1.97868	6.88437e-05				AT2G29420	0.606792	1.72114e-05	AT5G01300	-2.64066	5.88144e-32	AT3G03990	0.659458	6.16008e-06
			AT1G60390	1.97447	0.000414581				AT3G28050	0.606658	1.90258e-07	AT3G12143	-2.65748	1.15523e-12	AT1G27130	0.659082	0.0080765
			AT2G34510	1.97424	7.57418e-12				AT4G21220	0.606257	0.0225144	AT4G27580	-2.67825	0.00395096	AT5G61540	0.658833	0.0340486
			AT2G24762	1.96926	2.1241e-12				AT2G44920	0.605624	0.0015446	AT1G07473	-2.6789	1.02676e-52	AT3G21190	0.657854	5.29298e-40
			AT5G46730	1.9665	1.96944e-08				AT5G65470	0.605513	3.11754e-31	AT1G18520	-2.68297	6.21672e-29	AT1G26770	0.657315	1.20856e-08
			AT1G70800	1.96534	2.60549e-17				AT4G32980	0.605382	0.019845	AT1G72910	-2.69455	2.57185e-06	AT5G07060	0.657294	0.00115194
			AT2G23120	1.96433	1.45273e-213				AT5G67640	0.605046	0.0248922	AT1G71695	-2.71135	7.71808e-13	AT1G63300	0.656089	2.2253e-41
			AT2G36320	1.96132	1.14661e-28				AT5G03920	0.604794	3.31251e-13	AT4G14365	-2.72934	2.55545e-17	AT4G05120	0.656038	0.00879701
			AT1G74310	1.95958	4.52148e-149				AT4G26960	0.604621	7.61006e-10	AT1G73590	-2.75374	0.00619664	AT1G68020	0.655871	1.23556e-10
			AT5G45500	1.95741	4.81485e-06				AT5G53490	0.604413	5.38936e-08	AT4G06701	-2.76046	1.13655e-12	AT2G18290	0.654989	9.79116e-11
			AT2G42570	1.95404	8.02399e-05				AT3G06160	0.604217	0.0304081	AT3G03620	-2.76595	9.59544e-33	AT5G02010	0.654268	2.67218e-05
			AT1G08930	1.95241	1.05525e-08				AT5G54180	0.603791	2.31095e-08	AT2G41290	-2.77274	2.14143e-184	AT5G66280	0.653558	7.56132e-05
			AT5G51440	1.95125	3.1981e-55				AT4G02940	0.603579	0.00015843	AT1G47980	-2.77979	9.44405e-09	AT4G30080	0.653019	4.20832e-10
			AT4G24120	1.94913	1.2319e-06				AT1G75250	0.603085	4.91008e-57	AT1G07476	-2.78237	1.55487e-09	AT2G21430	0.652955	0.00801007
			AT3G61850	1.94702	0.00679879				AT5G27560	0.602749	1.12631e-14	AT5G57130	-2.79092	6.76656e-28	AT1G07120	0.65293	0.0343647
			AT4G36870	1.94594	0.00106709				AT2G21710	0.602621	0.000103145	AT3G58850	-2.79567	1.10534e-30	AT5G67520	0.65162	0.0077099
			AT1G22810	1.93803	7.2427e-10				AT4G31290	0.60255	1.56127e-20	AT1G26780	-2.7975	3.65836e-46	AT1G55840	0.651441	1.71188e-28
			AT5G50915	1.93781	0.0383891				AT4G25490	0.602018	1.81623e-18	AT5G63450	-2.80331	0.0152255	AT5G39190	0.651126	2.33747e-06
			AT5G43420	1.9367	0.00379632				AT3G06730	0.600988	6.13911e-15	AT3G29030	-2.81204	0.000151074	AT2G33570	0.650758	4.10246e-05
			AT1G21830	1.93409	3.97921e-24				AT2G23790	0.600781	6.3518e-37	AT1G35210	-2.84175	2.54309e-34	AT4G36790	0.64817	1.47294e-12
			AT3G46110	1.93365	2.04384e-05				AT2G20562	0.600753	5.62243e-05	AT1G58340	-2.8496	0.00219596	AT2G33990	0.648052	2.33442e-33
			AT5G62680	1.93219	2.96591e-23				AT2G24390	0.600523	4.54258e-05	AT2G21050	-2.8517	0.00218324	AT1G14430	0.647724	0.0118358
			AT1G17420	1.93054	1.62799e-237				AT3G53620	0.60022	0.000144446	AT4G13290	-2.85603	2.89467e-26	AT5G66310	0.647722	3.68585e-11
			AT3G54720	1.93013	2.01289e-06				ATMG01390	0.600153	0.000251272	AT1G52470	-2.87754	0.036019	AT2G47460	0.647298	0.00167863
			AT3G24230	1.92276	2.0946e-06				AT1G78790	0.599268	0.000143311	AT4G24120	-2.90765	0.0284832	AT1G50290	0.64664	5.72261e-19
			AT2G43800	1.91967	6.80048e-05				AT3G62630	0.599094	0.00033827	AT3G13960	-2.91202	2.48667e-11	AT1G27210	0.646401	0.00136649
			AT3G15760	1.91599	0.000126892				AT1G51405	0.598643	0.0118484	AT2G18540	-2.93753	2.49502e-86	AT5G47050	0.646393	8.64368e-05
			AT4G05010	1.91591	9.666e-57				AT3G50340	0.598548	7.28156e-05	AT5G55730	-2.95039	1.26418e-131	AT2G23910	0.646313	1.62786e-11
			AT2G19800	1.91516	9.16955e-64				AT5G19290	0.598421	4.57683e-37	AT3G12203	-2.95196	7.45473e-05	AT4G27460	0.645878	0.00551911
			AT1G34390	1.9047	4.13952e-09				AT5G22460	0.597839	2.75242e-08	AT4G01950	-2.95285	3.29952e-55	AT4G32140	0.645478	6.71867e-18
			AT1G35612	1.90016	3.46194e-08				AT2G45160	0.597571	0.0248528	AT3G15960	-2.96441	0.0231953	AT1G76720	0.644875	0.00344327
			AT1G59620	1.89963	2.43544e-07				AT3G46900	0.597338	3.17315e-07	AT4G35010	-2.9653	2.20901e-08	AT4G11540	0.643711	0.0254626
			AT3G25760	1.89783	2.6516e-29				AT2G45610	0.597323	0.0157087	AT3G62710	-2.98235	0.00848396	AT5G22980	0.643274	0.0302353
			AT5G18860	1.89716	0.000153052				AT3G04910	0.597252	0.0498874	AT2G21650	-2.9883	0.00630701	AT1G64950	0.642443	0.0376393
			AT2G40920	1.8942	0.0191072				AT1G56230	0.596854	0.0382406	AT5G07180	-2.98882	7.53224e-11	AT2G04780	0.642412	2.07789e-30
			AT3G15200	1.88872	7.87468e-13				AT2G38270	0.59636	1.08908e-12	AT5G27130	-2.98984	0.019526	AT1G71790	0.642258	1.83901e-06
			AT3G61410	1.88434	0.0473768				AT2G20515	0.596174	5.25892e-06	AT1G72940	-2.99115	7.44989e-34	AT1G51640	0.641829	0.0104409
			AT2G25060	1.88416	2.59566e-14				AT2G31150	0.596045	0.0151779	AT4G27150	-3.00235	1.63788e-273	AT5G42930	0.641359	2.35244e-09
			AT1G28290	1.88215	4.25022e-10				AT4G23730	0.595738	0.00203996	AT1G32560	-3.01888	0.000140089	AT1G46264	0.640475	0.0455902
			AT1G07220	1.88078	4.873e-32				AT3G10190	0.595685	0.00590402	AT2G28490	-3.02133	6.84367e-19	AT5G59570	0.640211	0.00356159
			AT1G22830	1.87953	6.17458e-31				AT4G08550	0.595648	0.012366	AT1G65500	-3.0308	9.19973e-11	AT2G25450	0.639191	4.0921e-62
			AT3G48770	1.87716	9.76453e-08				AT1G29390	0.594731	1.46533e-09	AT1G19060	-3.03091	0.0170072	AT1G28110	0.638461	2.07367e-11
			AT3G23250	1.87363	4.05168e-59				AT3G14415	0.594569	0.0051365	AT2G34850	-3.03467	8.30212e-09	AT5G60553	0.63788	0.0150318
			AT3G45730	1.87323	0.00129546				AT1G75280	0.593995	0.00153179	AT5G65790	-3.03978	0.000175506	AT3G50990	0.636979	0.0214876
			AT4G20040	1.87157	0.0415229				AT2G44040	0.593975	8.67879e-16	AT2G24070	-3.05417	0.0183483	AT4G34890	0.636567	2.56883e-15
			AT3G59620	1.86967	3.91711e-06				AT2G34720	0.592784	0.000103601	AT4G08150	-3.06037	0.016936	AT2G20290	0.636541	6.19126e-16
			AT3G09035	1.86893	0.000111261				AT4G00460	0.592715	1.76507e-06	AT1G53440	-3.06266	0.00141073	AT1G59670	0.635443	3.54854e-12
			AT2G22496	1.86565	0.00583132				ATCG00800	0.59263	6.88656e-111	AT5G07190	-3.07133	5.61076e-11	AT5G59920	0.635221	4.32471e-05
			AT4G22710	1.86535	0.0019345				AT1G24090	0.592603	2.28092e-05	AT1G14440	-3.09071	2.46764e-09	AT5G38220	0.635105	0.0491844
			AT3G47620	1.86522	6.67158e-16				AT5G16453	0.592426	1.72215e-11	AT5G49700	-3.11465	0.00342527	AT1G78660	0.634729	4.56073e-07
			AT4G36500	1.86453	1.14844e-22				AT1G09370	0.591948	6.79769e-44	AT1G01250	-3.14574	1.96637e-08	AT1G05280	0.634086	2.38177e-16
			AT1G07590	1.86015	2.65944e-46				ATCG00260	0.591901	0.0220324	AT2G24450	-3.14715	1.52166e-05	AT5G44460	0.634007	0.0214777
			AT2G46380	1.85908	0.00195542				AT3G45050	0.591778	4.045e-07	AT1G11112	-3.1491	0.000898007	AT1G19640	0.633413	1.8664e-34
			AT1G53440	1.85675	5.06763e-29				AT3G13720	0.591593	0.0232169	AT4G15160	-3.15051	0.0452936	AT5G03170	0.633162	1.17075e-05
			AT5G21940	1.85552	3.57254e-94				ATCG00760	0.591351	9.10183e-16	AT5G20390	-3.1539	0.000921385	AT2G34150	0.633066	0.00512714
			AT2G21560	1.84904	0.023451				AT5G17560	0.591256	2.54534e-18	AT5G26700	-3.15513	7.42944e-06	AT5G25220	0.632754	3.8515e-06
			AT1G61660	1.8477	5.70718e-05				AT3G09390	0.59042	7.44995e-86	AT4G25980	-3.16229	7.30343e-38	AT3G30720	0.632658	0.00593785
			AT3G14780	1.84746	1.19541e-08				AT3G02270	0.589841	0.00327521	AT3G50870	-3.17804	0.043561	AT2G34355	0.632594	9.11051e-05
			AT4G15120	1.84542	1.11425e-05				AT4G02360	0.589619	0.0413846	AT5G43000	-3.19311	4.70207e-07	AT2G03810	0.632328	4.0209e-20
			AT5G40540	1.84492	0.0203304				AT2G47440	0.589567	2.06809e-14	AT4G13540	-3.19873	2.43994e-25	AT4G01020	0.631082	4.56382e-10
			AT2G34930	1.84318	1.76122e-19				AT2G37690	0.589435	1.53279e-06	AT1G13710	-3.20092	0.00227086	AT5G60360	0.630844	3.0755e-28
			AT4G10260	1.83983	0.000723302				AT3G04230	0.58942	1.988e-21	AT1G48990	-3.20869	8.57879e-22	AT3G04090	0.629525	3.11061e-25
			AT3G01710	1.8391	0.0346896				AT5G67600	0.588724	1.9628e-19	AT1G72760	-3.21295	0.000100998	AT1G72800	0.629496	9.28917e-07
			AT2G14878	1.83793	2.28415e-09				AT1G49430	0.588484	1.99854e-07	AT3G01240	-3.22865	5.48235e-06	AT1G19970	0.629121	5.66609e-22
			AT2G34850	1.83185	0.0043885				AT3G07800	0.588033	3.26814e-19	AT3G01230	-3.24646	1.81158e-05	AT1G10850	0.628815	3.04006e-05
			AT5G54130	1.82884	1.31542e-08				AT3G57830	0.587636	0.0108924	AT4G35390	-3.25717	0.00748567	AT1G18620	0.628713	3.41046e-06
			AT5G41550	1.82865	1.81437e-20				AT3G26450	0.587583	2.14492e-05	AT5G47000	-3.26086	0.00160878	AT2G46000	0.628636	1.17208e-10
			AT4G27530	1.82378	0.0112786				AT5G44210	0.587093	0.00865602	AT3G13390	-3.26182	0.00203909	AT2G35470	0.628366	3.86995e-08
			AT4G21490	1.82338	0.0491619				AT5G10430	0.587057	4.50703e-06	AT2G47040	-3.26228	2.66409e-20	AT4G33490	0.62829	0.000215717
			AT5G62350	1.82288	1.45912e-114				AT2G23120	0.586835	7.05157e-13	AT4G30650	-3.26372	1.99015e-08	AT1G05490	0.628179	6.63178e-28
			AT1G07560	1.81802	0.00245307				AT4G31550	0.586548	1.25467e-12	AT5G45880	-3.28204	4.39664e-19	AT3G28960	0.627657	9.09984e-13
			AT1G19020	1.81601	1.18369e-28				AT5G03380	0.586298	8.49219e-06	AT3G49305	-3.29863	0.00171527	AT4G16770	0.627271	9.27488e-07
			AT3G14560	1.81596	3.19053e-08				AT5G41400	0.586135	3.64247e-11	AT2G15480	-3.30325	9.14467e-07	AT4G36380	0.626757	3.055e-17
			AT3G22410	1.80654	0.0189319				AT4G35570	0.585827	1.39712e-18	AT1G54070	-3.31867	0.00846054	AT3G54340	0.626132	1.0317e-13
			AT3G13100	1.80381	1.14596e-09				AT1G70090	0.585547	7.51856e-13	AT4G21950	-3.33526	0.000202686	AT1G70940	0.62603	0.0299621
			AT1G59860	1.80324	2.68804e-86				AT1G33260	0.58547	0.00288578	AT5G22545	-3.34111	7.78624e-08	AT1G28710	0.625501	5.9812e-15
			AT3G25600	1.79829	2.39189e-07				AT4G20170	0.585254	4.90773e-11	AT2G12040	-3.36962	5.66107e-05	AT5G60400	0.625311	0.00626958
			AT4G21534	1.79749	4.22191e-06							AT4G14390	-3.3783	0.000213761	AT5G04340	0.625283	5.2056e-06
			AT1G50560	1.79653	0.00595484							AT4G20210	-3.38999	3.62695e-08	AT3G57520	0.624913	4.5279e-23
			AT1G11310	1.79131	4.70736e-05							AT4G04810	-3.40472	0.00014266	AT1G31850	0.624839	1.50789e-12
			AT5G62850	1.79065	0.0154408							AT5G56860	-3.40639	0.0231008	AT1G80050	0.624631	2.16716e-11
			AT5G17490	1.78649	0.0362848							AT4G31760	-3.43568	0.000725577	AT1G20490	0.624118	6.44939e-06
			AT2G32990	1.78241	0.0449001							AT1G78460	-3.43803	3.2731e-09	AT2G32370	0.623782	1.22273e-45
			AT2G32190	1.78016	1.68351e-71							AT4G14940	-3.45032	0.00385766	AT1G12420	0.623192	3.94181e-09
			AT1G29670	1.77968	9.76555e-05							AT1G02790	-3.45815	6.71367e-23	AT5G58560	0.622567	6.48473e-09
			AT2G46400	1.77842	7.22641e-115							AT5G50830	-3.4817	0.0204	AT4G19191	0.622388	0.0231063
			AT3G57520	1.77556	5.41699e-104							AT5G07410	-3.49143	0.000595359	AT1G71020	0.621376	2.37281e-11
			AT4G11370	1.77258	0.0199737							AT2G24645	-3.51339	2.00289e-07	AT5G56630	0.620698	2.03813e-12
			AT1G70185	1.76957	0.019038							AT5G61720	-3.51515	0.0193658	AT4G24040	0.62001	1.96181e-11
			AT5G45630	1.76941	1.82279e-22							AT2G41370	-3.52187	0.0185362	AT1G72160	0.62001	1.64405e-26
			AT1G61097	1.76856	0.00610931							AT4G18596	-3.52312	0.00311474	AT4G09510	0.619284	0.0468111
			AT1G28400	1.76825	3.72076e-11							AT5G01490	-3.56457	0.0169332	AT1G65010	0.618485	8.14123e-16
			AT4G34160	1.76449	1.5095e-06							AT3G01700	-3.57254	1.4264e-08	AT5G53290	0.617489	0.00084159
			AT3G19550	1.76298	4.71574e-05							AT1G62360	-3.58261	0.000242812	AT4G16380	0.617471	1.41752e-35
			AT5G56540	1.7608	0.0461481							AT2G39690	-3.64541	0.000202601	AT5G62160	0.617161	0.0361929
			AT1G25275	1.75967	3.13568e-25							AT4G00180	-3.67276	2.45985e-06	AT5G03240	0.617137	7.17848e-32
			AT4G35600	1.75923	4.30633e-06							AT2G47030	-3.6731	4.162e-10	AT1G03920	0.616964	2.62246e-15
			AT1G28270	1.75755	0.0189709							AT3G04360	-3.70844	0.0434393	AT4G33180	0.616896	0.000101691
			AT4G29100	1.75359	6.80344e-10							AT5G55240	-3.71112	0.00971554	AT4G31615	0.616669	0.0334021
			AT1G30330	1.74871	1.58622e-22							AT4G01460	-3.72421	0.0406062	AT3G06130	0.615713	3.98852e-17
			AT3G60930	1.74473	0.00179915							AT2G26850	-3.72868	0.00954458	AT3G15940	0.615632	1.33867e-15
			AT2G32210	1.74404	1.97176e-125							AT2G23170	-3.73225	0.000984316	AT2G21880	0.613715	0.049608
			AT3G57760	1.74219	2.48849e-16							AT4G23680	-3.73838	0.00940534	AT5G25770	0.613067	2.04094e-12
			AT5G13290	1.74138	1.25209e-06							AT5G39240	-3.75403	0.000842285	AT3G54390	0.6127	1.31462e-08
			AT3G09440	1.74021	4.84915e-182							AT1G66210	-3.75561	0.0112456	AT3G20130	0.612363	5.08286e-07
			AT5G25170	1.73838	2.45686e-18							AT4G16550	-3.76689	0.0375206	AT1G34200	0.612214	0.00734471
			AT4G17460	1.73437	1.0306e-12							AT5G11320	-3.771	0.0074176	AT4G03420	0.612186	4.03126e-05
			AT2G16595	1.73398	0.00538344							AT5G43300	-3.77898	0.0371104	AT4G05070	0.612051	0.00166829
			AT5G05365	1.73011	1.18087e-21							AT1G22250	-3.7839	0.000953555	AT1G70210	0.611446	5.76036e-07
			AT1G08890	1.71904	0.039617							AT1G76370	-3.79018	0.0359306	AT3G10320	0.610994	2.57527e-10
			AT3G11580	1.71839	1.37018e-08							AT5G07430	-3.79889	1.10795e-10	AT1G21790	0.610864	3.80618e-16
			AT2G24600	1.71795	1.89379e-10							AT1G65970	-3.80002	6.83014e-06	AT3G51770	0.610813	4.4722e-10
			AT3G51490	1.7152	0.0267625							AT1G07540	-3.80856	0.0081393	AT2G41230	0.610661	4.32669e-06
			AT4G37540	1.71464	0.000193849							AT3G17060	-3.81767	0.0323005	AT3G53340	0.610605	1.96929e-11
			AT2G44840	1.70854	1.29843e-82							AT1G60740	-3.82087	6.00758e-06	AT2G41220	0.609815	2.50626e-17
			AT1G04240	1.7074	3.95665e-09							AT3G05725	-3.82908	0.0316308	AT2G47240	0.60822	5.81047e-18
			AT3G07420	1.70591	1.70543e-17							AT4G31820	-3.83391	0.000628893	AT3G48610	0.607927	5.94868e-09
			AT1G30370	1.70576	3.47778e-06							AT1G33590	-3.8585	3.74492e-08	AT1G18580	0.607814	3.96485e-10
			AT4G01026	1.70382	3.49609e-10							AT1G68780	-3.87777	0.0288013	AT2G30070	0.607108	9.18359e-11
			AT2G34190	1.70053	3.68058e-12							AT1G13920	-3.88764	0.0305285	AT1G64900	0.606643	6.31542e-28
			AT2G05660	1.69934	2.75454e-08							AT3G10340	-3.88909	0.00569324	AT4G04620	0.606638	1.23524e-16
			AT1G76680	1.69885	1.34811e-83							AT5G49190	-3.89942	0	AT1G20500	0.605352	1.4929e-41
			AT5G46010	1.69669	0.000596242							AT3G43860	-3.91725	0.00573524	AT1G02850	0.605234	9.63187e-14
			AT5G52882	1.69502	3.69238e-25							AT2G22860	-3.92665	0.0278556	AT1G78680	0.604598	3.74781e-09
			AT2G13680	1.69449	0.00976111							AT2G07040	-3.94854	0.00465386	AT1G68910	0.604319	4.95397e-07
			AT1G52140	1.69327	0.044103							AT2G21750	-3.95995	2.25025e-81	AT1G02650	0.604148	0.000926453
			AT4G20730	1.69322	0.0339773							AT2G02720	-3.96219	0.0225107	AT5G49550	0.602939	1.66993e-05
			AT2G28070	1.69136	0.00231527							AT4G12820	-3.97029	0.00413528	AT3G03450	0.60202	1.56611e-15
			AT2G45660	1.68997	0.00203487							AT3G51600	-3.97434	0.0216698	AT5G46874	0.602003	0.00156156
			AT1G01250	1.68953	0.000449682							AT2G04680	-3.97715	0.0230789	AT5G23340	0.601593	2.89627e-15
			AT1G26890	1.68888	0.00170812							AT2G47050	-3.98749	1.15463e-06	AT5G43780	0.601153	7.004e-10
			AT1G15800	1.6885	5.75668e-16							AT4G24640	-3.99036	0.00037458	AT2G19500	0.601059	0.0439898
			AT5G01040	1.68445	0.00455015							AT4G02250	-4.01902	0.000244186	AT2G20240	0.600805	5.27576e-06
			AT1G77450	1.6811	1.51307e-39							AT1G48020	-4.01937	0.000286178	AT5G53140	0.600663	1.4223e-22
			AT1G21010	1.68001	1.10594e-17							AT1G35490	-4.03556	0.00295013	AT1G13420	0.600308	9.27805e-05
			AT1G65610	1.6785	0.00461627							AT1G78360	-4.04271	0.0184302	AT3G02310	0.600223	3.11857e-23
			AT1G76360	1.67643	0.00156885							AT3G25170	-4.04578	0.00296897	AT1G22460	0.59986	0.0162927
			AT5G06839	1.67241	0.022946							AT5G14750	-4.05337	0.0178055	AT3G53990	0.599814	2.01746e-24
			AT3G04300	1.67239	4.03649e-10							AT5G03610	-4.0574	0.00346907	AT5G49890	0.599302	1.83931e-11
			AT4G39830	1.66991	5.85492e-07							AT5G17960	-4.06718	0.0476792	AT3G50020	0.597624	0.0415149
			AT1G67920	1.66968	3.2378e-09							AT3G28980	-4.06718	0.0476792	AT3G02910	0.597352	4.02198e-23
			AT4G23060	1.66857	1.93395e-27							AT2G22055	-4.07383	0.00305712	AT1G12090	0.597054	7.06281e-25
			AT2G37450	1.66383	0.0169938							AT1G28190	-4.07948	0.0203952	AT1G68920	0.59516	1.82942e-09
			AT2G28305	1.66316	2.52661e-33							AT4G20095	-4.09237	6.48834e-07	AT1G52695	0.595129	0.000335422
			AT1G51030	1.6612	7.14412e-11							AT4G10560	-4.09592	0.000170867	AT5G06280	0.594945	0.000506382
			AT3G13650	1.65859	1.11449e-14							AT2G02540	-4.10534	0.00289878	AT4G37790	0.594159	0.000139736
			AT2G47050	1.65558	0.000571262							AT3G13660	-4.10548	0.0153112	AT2G33620	0.594086	3.33201e-13
			AT5G35575	1.65503	2.11932e-09							AT4G00480	-4.13196	0.00218857	AT5G58930	0.594019	2.47764e-32
			AT1G76040	1.65369	3.48337e-36							AT3G18010	-4.13307	0.0445839	AT5G54830	0.593455	4.12659e-12
			AT1G49740	1.65334	1.22696e-14							AT4G28420	-4.14881	0.0476831	AT5G59970	0.593436	2.41409e-15
			AT5G18270	1.65279	4.09806e-05							AT5G12050	-4.16926	0.0150462	AT3G02930	0.591926	0.00155453
			AT3G52470	1.65085	5.23553e-20							AT5G28690	-4.19023	0.0134061	AT4G00440	0.591801	6.43817e-10
			AT5G11670	1.65015	1.17858e-164							AT2G17770	-4.20789	0.0120787	AT3G61380	0.59176	5.89843e-09
			AT5G49920	1.64955	0.00456493							AT3G11870	-4.20877	0.0342364	AT5G39130	0.591658	1.31181e-47
			AT1G67400	1.64255	0.00154896							AT2G18500	-4.20877	0.0342364	AT5G53220	0.591198	0.00369627
			AT5G17330	1.64214	4.46323e-27							AT1G70470	-4.20877	0.0342364	AT1G69870	0.591132	3.32148e-21
			AT2G37770	1.64026	0.0496435							AT3G20865	-4.21495	7.83117e-05	AT3G18490	0.591095	1.27877e-31
			AT4G22050	1.63937	2.92326e-08							AT4G25140	-4.22854	0	AT5G24090	0.590155	6.07178e-07
			AT5G11160	1.63746	2.70339e-10							AT5G43240	-4.23506	0.0106137	AT2G35190	0.589908	1.9009e-21
			AT3G02210	1.63602	0.0483721							AT1G54860	-4.23901	1.99001e-15	AT1G20620	0.589803	9.66918e-07
			AT5G12010	1.63291	6.98344e-107							AT3G60420	-4.24113	9.67742e-20	AT1G27340	0.589691	8.99752e-10
			AT1G24140	1.62603	0.00426988							AT4G36620	-4.24682	0.0324847	AT4G22820	0.589377	7.54243e-26
			AT3G43740	1.62377	0.000789391							AT1G28360	-4.2783	6.3333e-16	AT1G76160	0.589278	9.66537e-28
			AT3G11420	1.62351	1.74539e-15							AT1G14630	-4.27974	0.0298712	AT5G13180	0.589224	0.00777961
			AT5G46300	1.62274	1.03478e-11							AT4G02690	-4.2866	2.63734e-09	AT2G35610	0.589145	7.47103e-22
			AT1G28360	1.62	1.14199e-09							AT1G65900	-4.29948	0.0272328	AT1G63000	0.589052	4.47942e-49
			AT1G15760	1.61929	0.0189437							AT4G03290	-4.30939	0.010164	AT1G10410	0.589052	1.33138e-19
			AT1G20680	1.61448	1.18512e-86							AT5G46690	-4.31272	0.00913275	AT3G29190	0.588147	0.0147186
			AT5G66350	1.61044	2.72353e-05							AT5G02110	-4.31728	0.0253521	AT2G44080	0.587423	0.00218967
			AT5G42230	1.60997	3.00195e-05							AT1G05580	-4.32027	0.000957709	AT5G17280	0.58734	4.56387e-09
			AT1G61275	1.6072	0.034295							AT5G39880	-4.32234	8.53177e-11	AT5G60140	0.586989	3.9996e-14
			AT5G62960	1.60649	1.86973e-10							AT4G14060	-4.3345	0.00104607	AT2G19880	0.58523	3.66846e-13
			AT1G60870	1.60609	9.08709e-07							AT3G26860	-4.33484	0.0243057
			AT3G04730	1.60465	5.09261e-33							AT1G75430	-4.33484	0.0243057
			AT2G46685	1.60442	0.0275034							AT2G33030	-4.36395	0.00719129
			AT5G48530	1.60268	2.73592e-07							AT3G01270	-4.36848	4.63842e-14
			AT5G48570	1.5964	4.12236e-36							AT2G12050	-4.39706	0.00657922
			AT1G07500	1.59621	0.0179319							AT1G77110	-4.4029	0.0209352
			AT3G59765	1.59532	2.90447e-08							AT3G28830	-4.40544	0.00640517
			AT4G11140	1.59457	0.0431149							AT3G07850	-4.40983	0.000730475
			AT2G37610	1.59326	0.0163991							AT4G37750	-4.44848	4.22207e-07
			AT4G36540	1.58827	0.00120581							AT2G28610	-4.49279	0.0176098
			AT1G07000	1.58706	3.01183e-09							AT4G11470	-4.4973	0.000643735
			AT3G11280	1.58694	1.39998e-11							AT2G26700	-4.5317	0.0146477
			AT5G47920	1.58663	2.4196e-05							AT1G75240	-4.54512	3.69189e-22
			AT2G34710	1.58523	0.000299356							AT2G20570	-4.55529	1.21397e-05
			AT2G31865	1.58496	1.9356e-07							AT3G05610	-4.58261	8.98784e-06
			AT4G16140	1.58464	7.1844e-12							AT1G01700	-4.58639	0.01217
			AT1G61820	1.58403	2.1241e-12							AT3G22510	-4.58758	0.0121336
			AT1G75800	1.5761	1.44944e-35							AT2G05850	-4.59877	0.00365365
			AT3G25780	1.57413	9.38396e-190							AT5G28680	-4.61328	0.0128743
			AT5G43620	1.57412	4.80341e-50							AT3G28750	-4.61973	5.37398e-18
			AT3G07540	1.57126	2.98686e-05							AT1G01980	-4.62759	0.00351686
			AT5G42380	1.56514	1.52496e-59							AT2G23220	-4.65256	0.00342623
			AT2G22122	1.56473	0.0270599							AT3G23470	-4.66083	0.0127256
			AT5G03720	1.56427	4.15153e-08							AT1G47990	-4.66697	0.00297174
			AT3G12145	1.56297	4.19289e-188							AT2G30370	-4.67788	0.0104447
			AT1G72180	1.56216	1.12106e-23							AT2G16730	-4.7138	0.00780028
			AT5G11100	1.55739	1.24259e-07							AT3G14540	-4.74298	0.00765972
			AT2G19810	1.55148	1.58124e-18							AT3G21090	-4.76689	5.95696e-10
			AT3G49540	1.5514	1.55407e-06							AT5G17430	-4.76842	0.00730393
			AT3G26740	1.55061	3.09499e-08							AT3G57690	-4.77582	2.9484e-06
			AT3G50970	1.54998	0.00100356							AT1G68480	-4.79016	0.00633059
			AT1G49530	1.54878	0.0152464							AT3G02810	-4.87076	0.00609037
			AT5G01840	1.54865	4.67182e-07							AT4G19380	-4.87658	8.38884e-07
			AT5G03204	1.54778	0.00125223							AT3G54800	-4.90177	0.00133702
			AT5G49730	1.54759	0.0209886							AT3G28810	-4.91202	0.00412103
			AT3G03760	1.54668	2.16341e-22							AT5G22810	-4.91357	1.8339e-35
			AT4G18170	1.54565	0.00161999							AT4G15630	-4.93008	7.6335e-05
			AT1G66160	1.54446	2.35157e-09							AT4G30250	-4.94765	0.00350516
			AT4G19410	1.54316	6.75975e-26							AT5G60200	-4.9659	6.34879e-05
			AT3G45060	1.54217	0.00912022							AT1G49830	-5.02964	0.000770375
			AT5G40960	1.54148	0.00389578							AT1G61563	-5.03321	1.74212e-09
			AT5G35670	1.54124	1.34598e-06							AT1G29270	-5.08728	0.00222278
			AT2G38290	1.54096	2.59998e-18							AT3G23290	-5.11793	0.00192114
			AT3G53190	1.53637	1.62427e-06							AT2G42380	-5.12457	0.00221475
			AT1G77380	1.53588	1.28871e-06							AT3G26934	-5.12807	0.00180338
			AT4G33666	1.53539	0.00269243							AT1G65880	-5.13125	0.00201163
			AT1G31320	1.52859	0.0233956							AT5G26692	-5.13888	0.00171317
			AT2G01090	1.52812	0.000698882							AT5G15110	-5.21831	0.00133368
			AT1G52315	1.52697	0.0356566							AT1G24520	-5.25963	1.42232e-05
			AT1G63750	1.52318	0.00916302							AT5G52860	-5.33418	0.000839618
			AT4G34131	1.52254	0.000851129							AT1G21970	-5.35416	0
			AT1G17380	1.51456	2.43726e-88							AT5G49170	-5.3621	0.000826322
			AT2G19310	1.51368	3.16855e-12							AT2G24800	-5.42706	0.000549305
			AT1G51000	1.51104	1.0421e-49							AT1G30190	-5.446	0.000156544
			AT1G80820	1.51096	1.97343e-05							AT2G45190	-5.45981	9.62509e-09
			AT2G15320	1.50848	5.27893e-17							AT1G61566	-5.52682	3.23627e-06
			AT2G27830	1.5083	2.23642e-06							AT1G08465	-5.56737	0.000309494
			AT1G20730	1.50586	2.78327e-42							AT3G15370	-5.61611	0.000249529
			AT1G80520	1.50534	2.20709e-16							AT3G25165	-5.82819	0.000115269
			AT5G57123	1.50533	5.97203e-10							AT5G39860	-5.89594	0.000147122
			AT3G07215	1.50518	7.60146e-08							AT2G35765	-6.12849	2.29061e-05
			AT4G35480	1.50504	7.71947e-44							AT1G04660	-6.14944	4.42879e-148
			AT5G38990	1.50488	0.00662682							AT5G66940	-6.41756	5.38363e-06
			AT2G33750	1.50318	0.00035318							AT5G43105	-6.75604	1.7128e-09
			AT4G36010	1.50187	9.63927e-48							AT3G15680	-7.41738	3.16016e-08
			AT3G09830	1.49783	2.69719e-13							AT5G01075	-7.50111	1.33554e-08
			AT3G14200	1.49675	3.82431e-36							AT2G05995	-9.00982	1.05761e-12
			AT1G31140	1.49345	4.5196e-05							AT5G30450	-9.50513	3.0037e-14
			AT5G20250	1.49142	8.91283e-82
			AT1G02610	1.49086	2.45163e-09
			AT2G45820	1.48976	2.47674e-60
			AT3G49570	1.48848	7.36655e-23
			AT1G27820	1.48838	0.000233739
			AT3G52770	1.48552	1.30151e-09
			AT2G45900	1.47878	0.00556308
			AT5G17980	1.47865	4.5557e-16
			AT4G14040	1.47714	0.00106892
			AT1G54200	1.47497	1.95253e-08
			AT5G40460	1.4747	3.74017e-17
			AT5G49280	1.47419	3.27081e-21
			AT2G03440	1.46918	1.11365e-18
			AT1G17710	1.469	1.36184e-06
			AT1G79245	1.46622	1.01829e-274
			AT1G06620	1.46496	3.5674e-20
			AT3G50950	1.45253	6.55272e-21
			AT4G14548	1.44957	0.00698893
			AT4G10290	1.44919	0.00947265
			AT4G14770	1.44761	6.70847e-05
			AT4G25810	1.44525	2.52602e-08
			AT4G10120	1.44224	3.82073e-14
			AT4G18010	1.44206	2.23403e-27
			AT5G60920	1.44058	1.85765e-08
			AT2G28660	1.44037	0.00976792
			AT1G71450	1.43916	5.68241e-05
			AT4G36710	1.43912	6.53643e-17
			AT4G14740	1.43903	8.78304e-09
			AT1G80450	1.4331	0.0191107
			AT2G46530	1.43226	5.37197e-07
			AT4G22980	1.4278	0.00117863
			AT3G20340	1.42728	6.67747e-48
			AT3G17860	1.42432	3.94278e-29
			AT1G03080	1.42285	4.02059e-36
			AT4G02670	1.42142	2.84525e-06
			AT5G60800	1.42065	1.3608e-26
			AT3G51930	1.41976	0.000221562
			AT1G13970	1.41867	0.039632
			AT1G28480	1.41754	4.92455e-38
			AT5G03210	1.41735	3.98446e-93
			AT3G10930	1.41619	6.42776e-64
			AT5G04230	1.41548	0.0354286
			AT5G01380	1.41161	1.1677e-32
			AT2G01422	1.40982	6.78991e-21
			AT4G35100	1.4075	7.91878e-47
			AT4G31800	1.40731	4.19471e-163
			AT2G31880	1.40726	6.58175e-32
			AT1G20740	1.40675	1.80259e-05
			AT1G47670	1.40371	7.18488e-08
			AT3G07150	1.40262	0.026949
			AT5G62820	1.40049	0.000296984
			AT1G21475	1.3983	1.68866e-05
			AT1G56510	1.39634	1.70475e-06
			AT1G10810	1.39522	0.0295822
			AT1G61290	1.3946	0.0255858
			AT5G52760	1.39403	1.76162e-28
			AT2G16700	1.39175	1.9771e-07
			AT1G63820	1.39168	0.00194615
			AT5G65660	1.39019	8.75638e-19
			AT4G22690	1.39005	2.40846e-06
			AT5G45880	1.38859	4.79542e-08
			AT3G09920	1.38804	0.000548417
			AT5G23510	1.38569	4.65159e-05
			AT1G78120	1.38441	1.50987e-05
			AT3G50760	1.38078	0.0438466
			AT1G28310	1.37981	0.0448547
			AT2G20142	1.37583	1.23165e-22
			AT2G22850	1.37123	0.000313091
			AT5G05410	1.37024	1.35808e-90
			AT2G32120	1.36829	1.09867e-24
			AT1G51402	1.36799	0.0390489
			AT4G27740	1.36778	0.00360228
			AT3G20640	1.36722	0.0408138
			AT3G07250	1.36177	0.00340609
			AT3G10080	1.3614	0.00731385
			AT4G29650	1.35967	2.06745e-11
			AT5G50060	1.35954	0.00260598
			AT2G20350	1.3593	0.00837579
			AT3G62700	1.35914	0.000110632
			AT5G58300	1.35715	3.74797e-06
			AT5G54300	1.35498	1.05959e-10
			AT1G68250	1.35149	0.00565951
			AT1G75860	1.3494	7.79359e-101
			AT3G28007	1.34923	1.41894e-11
			AT1G64390	1.3447	2.82838e-25
			AT2G02180	1.34091	1.24502e-05
			AT1G13930	1.33715	1.30905e-10
			AT3G21670	1.33624	8.92745e-06
			AT4G25480	1.33597	9.88563e-06
			AT1G53430	1.3345	1.78296e-07
			AT5G67190	1.33291	7.36894e-11
			AT5G19140	1.33239	5.21985e-17
			AT3G17050	1.32905	0.00246627
			AT5G21950	1.32849	3.65226e-05
			AT4G37650	1.32736	1.86805e-06
			AT2G32200	1.32465	1.08882e-11
			AT2G38250	1.32397	1.03859e-09
			AT3G49750	1.32225	0.031375
			AT3G50870	1.32146	0.0272596
			AT2G35600	1.32107	0.000465098
			AT2G27050	1.31897	0.00163394
			AT4G01700	1.31767	6.28024e-06
			AT5G41090	1.31743	0.00103132
			AT4G13030	1.31365	0.00114669
			AT5G17650	1.31205	4.01423e-12
			AT5G47220	1.31189	1.31279e-14
			AT1G70700	1.31114	8.8653e-64
			AT4G12370	1.31085	0.0142755
			AT5G65470	1.3072	4.51841e-28
			AT3G51450	1.30625	9.14204e-14
			AT1G05420	1.30518	0.0259736
			AT5G17000	1.30504	4.84644e-11
			AT1G78160	1.30431	0.0141502
			AT5G62020	1.30343	1.6839e-19
			AT1G52000	1.30334	0.000853896
			AT4G18670	1.30273	2.82429e-05
			AT1G59865	1.30193	0.00199145
			AT4G12730	1.30151	0.000623729
			AT3G26980	1.29839	2.91389e-32
			AT3G24500	1.2978	9.02842e-155
			AT3G16770	1.29764	1.7228e-14
			AT1G80740	1.29674	0.000156591
			AT1G61470	1.29633	0.00215687
			AT3G50900	1.29376	0.00205237
			AT1G28070	1.29028	0.0180884
			AT4G12400	1.29025	8.66118e-68
			AT3G45780	1.28945	0.0377824
			AT5G09800	1.2876	0.000185667
			AT3G50770	1.28613	0.000602962
			AT1G02400	1.28491	1.49723e-12
			AT1G16030	1.28344	1.6458e-09
			AT1G15010	1.28233	3.12535e-42
			AT1G03495	1.28062	0.00120384
			AT5G24290	1.27883	7.31839e-14
			AT1G03870	1.27486	9.2124e-06
			AT5G57010	1.27355	1.11632e-06
			AT2G32140	1.27151	1.70588e-44
			AT3G54950	1.27132	9.20956e-09
			AT5G41810	1.27107	1.42193e-07
			AT5G17480	1.26971	0.0474244
			AT1G76160	1.26888	5.16765e-57
			AT5G35796	1.26808	0.0269821
			AT5G18970	1.26607	2.18734e-24
			AT5G48560	1.26588	0.0241332
			AT5G51920	1.26508	0.00426421
			AT5G05940	1.26504	1.45364e-05
			AT4G23810	1.26397	0.0012684
			AT4G31820	1.2619	0.00867494
			AT5G24780	1.26047	2.43944e-201
			AT4G03820	1.26007	0.033251
			AT4G37430	1.26003	0.00197212
			AT1G51090	1.25997	9.78588e-07
			AT2G39660	1.2594	6.6392e-06
			AT5G42200	1.25865	1.76824e-10
			AT5G53290	1.25742	0.00646288
			AT5G06070	1.25705	0.00366806
			AT2G45160	1.25562	0.00100875
			AT2G46240	1.25393	1.53715e-37
			AT4G39640	1.25269	6.88437e-05
			AT5G51720	1.2503	0.033362
			AT1G66230	1.24986	0.00816099
			AT2G20515	1.24859	0.0189201
			AT3G15210	1.24676	7.05622e-135
			AT3G28920	1.2454	0.00663697
			AT1G11580	1.24403	7.90945e-37
			AT4G33660	1.24331	8.74549e-19
			AT1G04430	1.24077	1.4631e-14
			AT3G61630	1.24027	2.35563e-16
			AT5G65130	1.23942	2.90663e-09
			AT3G03270	1.23691	6.75975e-26
			AT2G06050	1.23537	7.22613e-198
			AT4G25200	1.23508	0.000524043
			AT5G51560	1.23498	0.0289568
			AT2G21500	1.23378	4.52986e-10
			AT1G61180	1.23071	0.0192048
			AT5G23100	1.22692	0.00163194
			AT2G03480	1.22578	0.0464796
			AT5G38700	1.22576	0.00617596
			AT2G42530	1.22545	0.0383924
			AT3G48650	1.22449	0.0010182
			AT5G49800	1.22414	0.0453565
			AT1G70505	1.22149	0.000131669
			AT3G04630	1.22088	2.36916e-11
			AT3G53180	1.22087	2.53724e-13
			AT4G38932	1.22032	6.15949e-10
			AT1G61215	1.21923	0.00971758
			AT1G72520	1.21389	7.21761e-159
			AT4G00990	1.21239	0.00028077
			AT5G49630	1.21231	0.0418946
			AT2G05760	1.21088	0.000202274
			AT4G24960	1.20937	1.29035e-64
			AT1G72210	1.20933	0.00448992
			AT2G34600	1.20905	7.37276e-13
			AT1G63840	1.20872	1.20953e-19
			AT5G46295	1.20317	2.42943e-10
			AT1G56060	1.20272	3.23237e-06
			AT4G38740	1.20104	1.10511e-98
			AT2G32487	1.20062	0.0130607
			AT1G80840	1.20019	1.74939e-123
			AT3G05200	1.19857	1.98272e-19
			AT1G08920	1.19538	1.02652e-06
			AT5G15190	1.19283	0.000570756
			AT1G69040	1.19251	2.4783e-05
			AT2G38970	1.1905	0.0103563
			AT5G54490	1.19005	2.94277e-58
			AT2G31560	1.18907	1.54364e-14
			AT5G02170	1.1864	0.00213334
			AT1G30040	1.18539	7.33334e-34
			AT2G14520	1.18162	0.0101459
			AT4G28150	1.18108	2.3126e-05
			AT4G37610	1.1807	5.71406e-51
			AT1G16370	1.179	0.0101262
			AT3G15630	1.17896	3.97717e-21
			AT5G59360	1.17472	0.00145152
			AT5G67440	1.17411	0.000106176
			AT4G05380	1.17126	9.93423e-08
			AT2G23300	1.16967	1.08923e-06
			AT1G43950	1.16937	4.81685e-05
			AT1G70130	1.16853	3.75909e-09
			AT4G29700	1.16801	1.91686e-14
			AT2G26180	1.16772	0.0236785
			AT2G28440	1.16755	0.0489624
			AT4G00900	1.16673	2.09418e-09
			AT4G08950	1.16566	2.01274e-38
			AT1G52890	1.16404	2.97053e-37
			AT1G02730	1.16353	3.10591e-06
			AT2G30860	1.16331	1.06737e-60
			AT3G52400	1.16313	6.23624e-35
			AT1G71710	1.16194	7.89636e-05
			AT2G46310	1.16064	9.64066e-05
			AT3G55430	1.16019	8.00765e-84
			AT1G07520	1.15955	6.78008e-12
			AT2G38870	1.1594	2.30744e-05
			AT5G43650	1.15892	0.0139555
			AT5G10200	1.1537	1.61854e-06
			AT5G66440	1.14854	2.22628e-22
			AT5G50890	1.14695	8.31807e-05
			AT4G11211	1.14555	1.28025e-09
			AT2G28950	1.1442	2.05003e-13
			AT1G19220	1.14312	4.33039e-16
			AT1G49730	1.14083	4.75808e-08
			AT5G49360	1.14007	0.0212179
			AT2G41180	1.13943	1.33642e-08
			AT4G24380	1.13939	1.83263e-69
			AT1G76650	1.13849	9.10519e-126
			AT5G28630	1.13816	1.186e-10
			AT5G63790	1.13816	4.05253e-87
			AT2G14160	1.13735	0.00036071
			AT1G25400	1.1349	8.14641e-20
			AT5G24318	1.13401	2.10076e-06
			AT5G50130	1.13346	0.0299149
			AT2G35570	1.13043	3.39211e-07
			AT5G40890	1.12958	2.48556e-05
			AT5G13460	1.12923	0.000385491
			AT3G58620	1.12862	0.00146938
			AT5G67120	1.12846	0.0471275
			AT5G61130	1.1283	5.91345e-08
			AT3G58650	1.12611	4.65159e-05
			AT3G50800	1.12426	5.96992e-43
			AT4G27520	1.12313	2.15223e-50
			AT5G10695	1.12263	4.3947e-56
			AT2G39890	1.12233	4.7808e-07
			AT1G51035	1.12173	4.60444e-14
			AT5G44620	1.12105	0.0266455
			AT1G47480	1.11818	3.58467e-09
			AT4G37450	1.11813	3.21318e-14
			AT1G49620	1.11756	0.000732467
			AT4G35110	1.1152	7.79705e-08
			AT4G24390	1.11474	3.87169e-12
			AT1G22230	1.11466	0.000406104
			AT2G46870	1.11452	0.0218817
			AT1G52240	1.11285	0.0124153
			AT5G44005	1.11248	5.97075e-15
			AT5G42650	1.11225	9.08619e-92
			AT5G56120	1.11214	0.0357461
			AT2G37530	1.11172	0.00904621
			AT5G52050	1.11096	0.000369029
			AT1G59590	1.11015	0.000423343
			AT5G65070	1.10628	0.00440089
			AT1G12280	1.10452	0.0061316
			AT2G20560	1.10173	3.28036e-34
			AT4G16590	1.10164	0.0374304
			AT3G54140	1.09981	2.51336e-06
			AT4G28100	1.09874	0.0100795
			AT5G39580	1.09833	0.00329758
			AT2G17660	1.09403	7.76676e-18
			AT2G46370	1.09215	5.53844e-59
			AT2G30990	1.09198	3.49695e-21
			AT1G66500	1.09181	1.64752e-85
			AT1G20310	1.09154	2.7814e-10
			AT3G31980	1.09106	0.0407718
			AT3G47960	1.09	1.03837e-27
			AT2G05765	1.08983	6.08433e-06
			AT5G66630	1.08941	9.68946e-07
			AT2G22680	1.08657	0.00131243
			AT5G65140	1.08462	7.05621e-18
			AT5G08790	1.08377	3.77324e-85
			AT4G04220	1.08087	0.0234526
			AT2G36760	1.0807	0.0320663
			AT3G19500	1.08067	0.0170678
			AT4G15975	1.08034	0.0270124
			AT3G26840	1.0802	5.9342e-09
			AT1G09940	1.08016	7.775e-38
			AT1G16270	1.07895	3.43274e-05
			AT2G38120	1.07759	1.02491e-08
			AT3G04670	1.07592	6.54565e-19
			AT3G20015	1.07577	0.00321753
			AT1G32920	1.07567	1.75978e-143
			AT1G17870	1.07531	0.00805133
			AT1G59640	1.07519	9.25313e-12
			AT2G47260	1.0748	4.49999e-13
			AT4G29780	1.07443	8.48682e-142
			AT2G46600	1.07394	3.01792e-24
			AT1G47740	1.0726	0.0398502
			AT3G10310	1.0692	0.000495182
			AT4G03415	1.0687	1.9029e-05
			AT2G35750	1.06819	0.0130536
			AT3G51890	1.06697	8.26491e-10
			AT2G33570	1.06684	6.65698e-09
			AT4G04692	1.06616	2.28133e-06
			AT4G11020	1.06574	0.0389008
			AT4G39364	1.0649	0.0118551
			AT1G11175	1.06426	6.27813e-05
			AT4G33145	1.06237	5.33257e-35
			AT3G58790	1.06085	1.602e-10
			AT1G31335	1.06068	0.0013277
			AT5G41750	1.05887	2.49404e-26
			AT4G30520	1.05496	1.10978e-07
			AT4G26660	1.05478	3.28008e-10
			AT3G06500	1.05466	6.03894e-57
			AT5G19740	1.05217	0.000186833
			AT2G22470	1.05193	5.87396e-18
			AT3G22240	1.05086	2.39575e-46
			AT5G35320	1.04917	1.56619e-17
			AT5G18310	1.04904	1.40596e-20
			AT3G47348	1.04869	0.00405096
			AT1G30135	1.04744	1.10587e-11
			AT3G25882	1.04685	0.0164092
			AT5G44070	1.04343	1.22855e-23
			AT2G16900	1.04241	1.35945e-29
			AT5G36960	1.04216	0.00213635
			AT5G67300	1.04105	4.33709e-18
			AT1G06490	1.03992	0.000300767
			AT2G35585	1.0396	0.0499488
			AT5G01910	1.03879	0.00459081
			AT4G18880	1.03716	6.00465e-08
			AT4G25380	1.03703	5.02737e-08
			AT1G07350	1.03396	4.13758e-36
			AT1G72510	1.03275	5.63496e-22
			AT5G06230	1.03266	0.00549879
			AT2G35940	1.03141	1.32075e-06
			AT4G13180	1.03032	0.0159335
			AT3G29000	1.02899	5.52794e-15
			AT1G73630	1.02892	0.00410217
			AT5G66660	1.02882	0.00196075
			AT5G39785	1.02867	1.25473e-08
			AT5G23380	1.02846	1.72277e-15
			AT1G66480	1.02744	7.2443e-06
			AT3G25250	1.02626	1.11015e-39
			AT1G64620	1.02568	7.30454e-07
			AT1G13990	1.02501	3.68983e-06
			AT5G54940	1.02471	9.33906e-112
			AT3G61830	1.02291	6.3825e-06
			AT1G76640	1.02179	8.91197e-09
			AT5G58700	1.02066	1.56522e-05
			AT2G40140	1.02014	1.00438e-58
			AT1G08450	1.01997	4.6699e-05
			AT2G45920	1.01733	0.00112755
			AT2G17820	1.01489	0.00034909
			AT1G70340	1.01415	0.00302686
			AT3G08720	1.00925	2.55692e-55
			AT1G52570	1.00904	0.00421605
			AT4G01870	1.00845	2.03109e-37
			AT2G13790	1.00785	1.05055e-13
			AT5G52870	1.00772	1.2984e-05
			AT1G62520	1.00404	0.00499257
			AT1G60983	1.00316	3.46245e-05
			AT3G15930	1.00312	0.0338574
			AT1G21310	1.00152	2.09351e-10
			AT2G38465	1.001	0.0441859
			AT1G75520	1.00049	0.0167139
			AT5G25890	1.00028	0.0154239
			AT2G41660	0.997917	1.87473e-09
			AT3G16050	0.997642	5.35656e-39
			AT3G07090	0.997367	1.37229e-34
			AT5G54470	0.996802	2.37741e-14
			AT1G55850	0.994899	0.0377652
			AT5G59730	0.99487	1.49227e-17
			AT4G24790	0.994848	0.018511
			AT4G12690	0.994791	0.0194611
			AT3G61010	0.994529	4.06028e-05
			AT1G32520	0.991343	0.0431686
			AT1G79700	0.989284	0.000126769
			AT1G01800	0.986019	1.67352e-06
			AT5G21960	0.981376	1.32414e-20
			AT2G46270	0.981241	5.09136e-23
			AT3G47350	0.980693	0.0136323
			AT1G32928	0.980149	2.38586e-36
			AT4G22340	0.97898	0.00113652
			AT1G50750	0.978401	1.49425e-11
			AT1G72900	0.976499	0.000577319
			AT1G27920	0.976144	0.0294784
			AT4G25470	0.97542	1.69364e-08
			AT5G56580	0.975359	3.61719e-32
			AT5G15080	0.973899	6.46863e-07
			AT1G22470	0.973299	1.40488e-14
			AT1G30820	0.973161	9.36853e-34
			AT3G05320	0.971968	2.1881e-05
			AT1G76700	0.970564	7.82669e-18
			AT1G35242	0.969944	2.65424e-06
			AT5G15580	0.969902	0.0216813
			AT4G01730	0.969793	2.18697e-10
			AT5G44820	0.9695	2.88826e-05
			AT5G52750	0.968793	1.07388e-09
			AT5G43760	0.96804	5.72042e-05
			AT5G54720	0.96778	0.0295984
			AT2G23950	0.967741	7.71823e-06
			AT4G15260	0.96764	0.00535178
			AT1G18460	0.96706	7.41298e-09
			AT5G64260	0.965469	3.74584e-40
			AT5G17350	0.964768	2.87636e-06
			AT5G18090	0.963604	0.000108571
			AT2G26330	0.961661	3.73428e-07
			AT2G15580	0.960378	0.000263869
			AT1G20510	0.959683	9.85657e-50
			AT5G64660	0.959605	4.43508e-18
			AT3G12870	0.958546	0.000416451
			AT4G33300	0.958534	1.46235e-32
			AT3G02170	0.956737	0.0436898
			AT2G05810	0.954778	4.93813e-10
			AT4G17090	0.954293	7.50615e-46
			AT1G23710	0.95328	1.26917e-53
			AT3G49880	0.953199	0.000978936
			AT3G44940	0.953163	0.000278959
			AT2G37430	0.950487	7.59201e-05
			AT3G17630	0.950033	0.00279508
			AT4G01250	0.949096	6.75525e-11
			AT2G26710	0.948472	0.000419705
			AT3G05330	0.948245	0.00071954
			AT1G56660	0.947992	8.43774e-113
			AT1G54560	0.946357	0.0389428
			AT5G51600	0.944987	0.00191717
			AT5G02380	0.944246	3.90011e-40
			AT1G55110	0.944171	1.29785e-10
			AT2G47930	0.942649	0.000485556
			AT2G20960	0.939532	2.86305e-05
			AT2G16270	0.938194	7.31563e-05
			AT5G42280	0.937966	0.00438808
			AT3G02640	0.937073	1.17703e-08
			AT2G15730	0.936981	0.00513119
			AT1G55210	0.934448	9.85384e-05
			AT1G56150	0.933919	4.15048e-14
			AT4G39366	0.933826	1.58981e-06
			AT4G19430	0.932277	0.00271706
			AT1G28260	0.93017	0.00443943
			AT1G71697	0.928922	2.01563e-12
			AT5G39670	0.928492	2.22608e-14
			AT5G48412	0.925815	1.44136e-05
			AT3G05580	0.923655	2.74122e-06
			AT5G14880	0.922898	0.0015384
			AT4G40060	0.922511	1.0478e-07
			AT3G49940	0.922202	1.15324e-11
			AT2G37180	0.922052	7.88618e-10
			AT2G32150	0.921987	1.32461e-65
			AT5G46470	0.920847	2.33705e-12
			AT4G23430	0.919606	0.0154813
			AT1G17360	0.919371	1.78526e-16
			AT4G39363	0.919272	0.0118742
			AT4G35655	0.918473	0.000229386
			AT1G78080	0.918127	1.22453e-96
			AT2G45960	0.916306	2.25954e-15
			AT3G27470	0.915802	0.0123163
			AT5G13740	0.915735	2.83747e-14
			AT1G16120	0.914614	0.0216001
			AT3G44320	0.912871	1.39434e-06
			AT1G09360	0.911059	2.51447e-10
			AT1G22220	0.909504	2.20481e-08
			AT1G27320	0.909191	6.45949e-10
			AT2G34910	0.908413	2.44085e-07
			AT5G02230	0.908115	9.10194e-14
			AT1G61930	0.907993	1.10848e-06
			AT5G16600	0.907722	0.000126273
			AT2G34670	0.907395	0.0262841
			AT5G02500	0.906911	9.41456e-104
			AT3G02832	0.905276	0.00850736
			AT3G17360	0.90445	0.00388002
			AT3G03020	0.904011	3.59803e-21
			AT1G14790	0.903804	0.000383861
			AT5G40140	0.903347	0.00589986
			AT3G56240	0.90202	1.243e-10
			AT2G45180	0.901885	0.000624851
			AT4G37590	0.901232	5.83285e-16
			AT4G23980	0.900171	0.00194688
			AT5G46510	0.900118	0.0307786
			AT5G60580	0.899172	0.00824156
			AT1G03520	0.899156	0.00179104
			AT5G41740	0.89895	7.58081e-13
			AT2G36400	0.898808	0.00906235
			AT1G56210	0.897151	0.000141275
			AT4G01580	0.895131	0.0311482
			AT3G09390	0.894469	7.51913e-58
			AT2G43550	0.89421	7.41918e-17
			AT1G51340	0.89321	3.37896e-05
			AT1G34420	0.893159	0.0377306
			AT5G17680	0.892949	0.0405259
			AT5G16250	0.892407	1.5655e-05
			AT1G74440	0.89196	7.95218e-25
			AT1G18250	0.890664	0.000670832
			AT5G42900	0.890519	2.02261e-07
			AT1G11210	0.889172	1.66385e-12
			AT4G39840	0.88895	6.02269e-07
			AT2G34810	0.887895	1.68343e-16
			AT1G77200	0.887169	0.041613
			AT5G05600	0.886753	7.01702e-31
			AT5G44530	0.886471	0.0364428
			AT3G14870	0.885803	4.45927e-16
			AT5G14000	0.885655	0.00075472
			AT1G21680	0.884946	1.52645e-13
			AT1G18370	0.884375	5.31075e-06
			AT5G01750	0.884057	2.96342e-41
			AT3G06890	0.883488	1.49851e-10
			AT5G25450	0.883219	3.0722e-11
			AT3G46290	0.88233	0.00543864
			AT4G36550	0.88214	2.63206e-14
			AT2G33580	0.882048	4.36696e-19
			AT2G26530	0.881478	1.10554e-14
			AT2G36220	0.88047	9.77263e-31
			AT3G22910	0.878576	1.22612e-22
			AT2G10410	0.878308	0.00120529
			AT1G19380	0.877959	3.95798e-17
			AT5G52640	0.877273	1.12856e-41
			AT4G27560	0.877077	6.6875e-11
[truncated: 504 more rows]
