# Supplementary material for: Tracking the genome-wide occupancy of Arabidopsis LEAFY COTYLEDON1 in endosperm development
Source: Commun Biol. 2025 May 21;8:771. doi: 10.1038/s42003-025-08075-y (PMC12095474; doi:10.1038/s42003-025-08075-y)
Supplement: Supplementary file 5 — Supplementary data 3 [file 42003_2025_8075_MOESM5_ESM.xlsx]

## Sheet: Sheet1
LEC1-targets at NP
NP		CE		DE
Up-regulated	Down-regulated	Up-regulated	Down-regulated	Up-regulated	Down-regulated
AT3G28600	AT1G32280	AT4G08190	AT4G33870	AT3G09260	AT1G78130
AT5G25980	AT3G44300	AT1G51820	AT4G04580	AT3G16420	AT2G45430
AT3G55970	AT3G01880	AT1G44510	AT2G04305	AT2G18550	AT3G61260
AT2G07560	AT1G55650	AT5G37940	AT3G44120	AT1G66280	AT4G09060
AT2G38240	AT4G10210	AT3G53342	AT5G54590	AT3G49580	AT2G24260
AT1G58340	AT3G27680	AT3G23030	AT1G34430	AT4G08190	AT2G28070
AT4G01440	AT5G21120	AT1G51230	AT1G67220	AT4G14130	AT2G02990
AT1G62360	AT2G02147	AT2G03933	AT3G49300	AT2G15555	AT2G25480
AT4G15690	AT1G34580	AT5G44830	AT2G32010	AT2G22930	AT4G27550
AT3G28780	AT1G80460	AT3G26125	AT3G17340	AT5G60660	AT5G40840
AT4G15660	AT4G35725	AT2G20570	AT5G10660	AT2G03180	AT5G06610
AT5G07010	AT4G12100	AT1G44935	AT1G43666	AT2G23630	AT4G02380
AT2G31940	AT1G60986	AT3G29120	AT5G65590	AT1G66270	AT5G19500
AT4G17980	AT3G55665	AT1G70840	AT5G04045	AT4G17713	AT1G49435
AT1G33080	AT1G47128	AT5G37660	AT5G34940	AT5G37950	AT4G37630
AT5G56460	AT5G54350	AT2G15830	AT1G56210	AT1G24212	AT5G65590
AT1G43160	AT3G25750	AT4G21445	AT2G06255	AT1G70840	AT3G44720
AT2G25510	AT3G45990	AT4G09350	AT3G27020	AT1G44510	AT5G25410
AT2G28510	AT2G41290	AT3G48208	AT1G20840	AT1G05610	AT5G24330
AT2G14960	AT5G36120	AT2G40210	AT1G30570	AT3G25750	AT1G29170
AT1G31580	AT2G26870	AT1G12660	AT1G56580	AT1G31630	AT2G06050
AT2G32510	AT5G09730	AT1G65770	AT3G41979	AT1G21490	AT5G26730
AT3G17110	AT5G53610	AT2G06002	AT5G41340	AT1G54000	AT1G34750
AT4G08670	AT1G70560	AT1G66760	AT4G39330	AT1G72080	AT2G27690
AT2G03710	AT5G58830	AT2G18870	AT2G28120	AT1G33080	AT4G11300
AT4G29930	AT5G19500	AT1G12665	AT1G16500	AT3G05975	AT5G46760
AT3G25620	AT1G64940	AT3G45243	AT1G53170	AT2G01240	AT5G63250
AT3G44220	AT1G67390	AT1G66300	AT2G16360	AT1G15560	AT5G45720
AT5G64240	AT5G41830	AT1G65620	AT2G35350	AT2G34890	AT2G02100
AT3G18280	AT1G01530	AT3G16420	AT3G15355	AT1G31640	AT3G17350
AT5G46530	AT4G18430	AT5G39210	AT3G11310	AT1G54040	AT1G09370
AT1G68330	AT1G72800	AT1G03220	AT1G43690	AT3G24790	AT5G49480
AT5G43380	AT3G14850	AT1G12940	AT1G23950	AT1G73850	AT3G51440
AT3G11680	AT2G20080	AT4G14130	AT3G42170	AT1G77830	AT5G19560
AT2G40750	AT2G15340	AT2G22930	AT1G18120	AT5G24770	AT5G07210
AT2G13820	AT2G03330	AT5G01840	AT1G32280	AT3G21720	AT2G13790
AT5G03890	AT3G45300	AT3G09270	AT3G24210	AT1G57775	AT1G11580
AT5G48060	AT3G16460	AT2G29440	AT4G01160	AT1G71320	AT2G23410
AT4G05100	AT5G34940	AT2G02130	AT1G66170	AT1G35750	AT2G16900
AT1G79430	AT5G24316	AT1G14518	AT3G61500	AT4G10160	AT1G66180
AT1G33790	AT3G18500	AT5G53200	AT1G69800	AT2G03190	AT4G17490
AT1G22710	AT5G12060	AT3G45245	AT1G30920	AT3G30843	AT4G16860
AT3G23030	AT4G20200	AT5G66690	AT3G20030	AT3G49040	AT4G09760
AT3G28790	AT3G03410	AT1G30100	AT5G13210	AT2G17050	AT5G46880
AT3G22400	AT3G17480	AT1G73610	AT3G61900	AT1G49310	AT5G27630
AT2G28355	AT2G38255	AT3G25420	AT4G11940	AT1G20360	AT2G23810
AT1G62700	AT5G60553	AT5G46050	AT1G36340	AT1G65890	AT2G45870
AT4G37730	AT5G67370	AT3G51750	AT2G02040	AT5G17730	AT1G28370
AT3G11480	AT4G04640	AT1G75920	AT5G59120	AT3G18550	AT5G14940
AT2G16050	AT2G39210	AT2G34555	AT1G49810	AT2G32020	AT3G61175
AT2G14290	AT3G05860	AT5G53610	AT5G05030	AT5G25950	AT1G66850
AT1G61120	AT5G35630	AT4G24650	AT3G45690	AT5G48540	AT5G67260
AT2G26690	AT2G37720	AT2G22190	AT1G15300	AT5G53780	AT3G51895
AT1G68740	AT3G51440	AT2G02140	AT2G17220	AT5G44050	AT4G15200
AT5G28237	AT4G18870	AT2G28790	AT5G02600	AT1G34245	AT2G23300
AT5G35735	AT3G03260	AT5G19165	AT5G52150	AT2G34600	AT1G30835
AT4G13230	AT5G25950	AT1G32690	AT4G01140	AT1G08985	AT2G21450
AT5G25370	AT4G16810	AT5G27902	AT3G44080	AT1G26799	AT1G21910
AT5G24770	AT4G01500	AT4G18350	AT4G39180	AT5G39560	AT3G58060
AT4G31380	AT5G60440	AT4G20200	AT1G70560	AT4G05630	AT5G39760
AT1G21890	AT5G46760	AT3G60140	AT2G46980	AT5G13825	AT2G30810
AT3G47180	AT2G24696	AT1G78320	AT4G02130	AT1G49190	AT5G25170
AT3G30340	AT4G37950	AT2G17470	AT5G26250	AT5G28845	AT1G30330
AT2G28580	AT5G25110	AT5G27238	AT3G04850	AT2G28790	AT1G16960
AT4G30450	AT2G02520	AT1G63057	AT1G73360	AT1G51320	AT2G37380
AT2G16505	AT2G12940	AT1G01530	AT3G48280	AT2G27140	AT2G01910
AT3G49760	AT1G51290	AT5G46875	AT5G09440	AT2G34000	AT2G01940
AT1G58370	AT3G22150	AT3G29030	AT1G61630	AT4G23670	AT4G14050
AT4G25410	AT5G10220	AT5G44050	AT3G09375	AT3G54550	AT2G44470
AT1G23730	AT4G10895	AT5G67180	AT3G54570	AT2G19820	AT1G73500
AT5G60910	AT1G49290	AT4G26820	AT4G35725	AT4G01160	AT4G30090
AT3G52450	AT2G22560	AT3G01880	AT1G51290	AT5G17540	AT5G02550
AT5G56050	AT1G26796	AT5G19240	AT4G39670	AT1G58270	AT4G02170
AT5G27690	AT5G62120	AT4G39000	AT1G78060	AT2G24950	AT3G30842
AT5G66300	AT5G46540	AT4G01680	AT1G59800	AT3G19410	AT3G29105
AT5G37810	AT2G29260	AT3G20600	AT5G05250	AT4G39670	AT1G56660
AT2G27300	AT2G44240	AT3G14850	AT5G41250	AT1G05291	AT3G54320
AT5G10946	AT4G05475	AT4G30067	AT4G02380	AT3G16460	AT3G27831
AT3G25610	AT5G38197	AT5G25620	AT1G80460	AT4G37990	AT1G03457
AT4G00890	AT5G20960	AT5G04347	AT3G54550	AT4G18870	AT3G03900
AT5G64750	AT1G17770	AT5G37540	AT5G57123	AT5G05690	AT1G49475
AT1G71880	AT1G30920	AT5G46820	AT1G47810	AT5G52120	AT2G23260
AT2G28420	AT5G17320	AT2G14692	AT5G14760	AT2G18490	AT2G25680
AT1G30080	AT2G33160	AT5G53520	AT4G14250	AT1G59800	AT5G50770
AT1G35830	AT5G41250	AT1G66855	AT3G17265	AT5G56200	AT4G19905
AT1G30650	AT3G24790	AT1G78260	AT2G38970	AT4G12617	AT1G21920
AT1G26730	AT2G25685	AT3G50800	AT1G14580	AT1G32180	AT4G29190
AT5G42530	AT3G59590	AT4G36590	AT5G52230	AT4G40060	AT1G67340
AT3G06020	AT1G69900	AT1G01590	AT1G51910	AT1G51820	AT2G23340
AT2G16740	AT5G48980	AT2G45780	AT1G59930	AT2G25685	AT4G13990
AT4G20270	AT3G50720	AT4G13080	AT1G61930	AT5G54510	AT4G01580
AT1G37113	AT1G33770	AT5G24200	AT5G03020	AT2G21560	AT4G37022
AT2G01990	AT1G09880	AT1G58280	AT4G12100	AT5G52150	AT1G35513
AT5G44565	AT4G36590	AT2G15930	AT5G52830	AT5G56870	AT1G19100
AT5G28490	AT2G05070	AT1G04445	AT3G27785	AT2G24810	AT3G25730
AT3G28130	AT1G19160	AT5G66670	AT4G10640	AT1G65960	AT5G27350
AT1G05610	AT4G05180	AT2G03090	AT2G41290	AT2G26320	AT3G25640
AT4G22070	AT2G16220	AT1G64940	AT3G05310	AT1G10680	AT1G20900
AT1G70920	AT1G24212	AT3G21320	AT3G07870	AT3G56520	AT4G14200
AT2G15310	AT1G63190	AT1G50340	AT5G18610	AT2G04110	AT3G04943
AT1G02460	AT4G10490	AT1G29080	AT3G60350	AT2G03500	AT4G13610
AT1G11450	AT2G01240	AT1G71870	AT1G72800	AT3G54990	AT5G51270
AT5G49320	AT5G28288	AT1G34245	AT5G11660	AT1G61740	AT4G10265
AT1G18570	AT1G02580	AT1G78670	AT4G36220	AT4G37810	AT1G30420
AT1G75240	AT5G53600	AT5G01040	AT4G11300	AT4G10895	AT2G14285
AT2G39200	AT1G59720	AT2G24870	AT3G04943	AT4G34970	AT1G49832
AT3G20450	AT5G35698	AT4G07960	AT3G24690	AT1G51290	AT5G42900
AT5G39471	AT3G50440	AT3G58430	AT3G16210	AT2G14692	AT3G57530
AT1G78320	AT1G43667	AT3G46110	AT2G20170	AT5G56040	AT3G44820
AT1G05800	AT5G48820	AT1G51330	AT1G44170	AT2G37950	AT1G35420
AT4G00050	AT3G59610	AT4G37240	AT2G25560	AT4G05430	AT5G44360
AT1G23340	AT1G76720	AT1G51950	AT1G54440	AT4G17215	AT4G23070
AT2G33830	AT5G56430	AT1G21910	AT4G14580	AT5G03020	AT3G62230
AT2G25095	AT5G50480	AT5G47075	AT5G55550	AT3G10510	AT5G38195
AT1G10682	AT1G64030	AT2G37380	AT5G41720	AT5G38270	AT1G63040
AT4G39810	AT2G42100	AT4G27657	AT4G17770	AT5G27902	AT5G27940
AT5G38005	AT4G34970	AT1G68130	AT2G22600	AT5G27330	AT2G20050
AT3G43083	AT5G37000	AT4G06748	AT1G02570	AT5G26220	AT5G38710
AT2G16850	AT2G02660	AT1G06475	AT2G25020	AT5G41720	AT1G70920
AT5G50150	AT2G28700	AT1G44090	AT3G52561	AT1G01070	AT3G26310
AT4G08190	AT5G19315	AT3G50660	AT4G37630	AT1G27220	AT4G02600
AT1G03170	AT5G06020	AT3G05727	AT2G03470	AT3G51750	AT4G02940
AT3G28100	AT4G11940	AT5G40460	AT1G11620	AT5G08240	AT2G19810
AT2G18550	AT1G35186	AT3G02620	AT3G25640	AT3G63210	AT2G28940
AT4G04077	AT1G64290	AT5G52050	AT1G80210	AT3G44090	AT1G22030
AT3G43833	AT3G45243	AT4G27950	AT2G32430	AT1G61060	AT3G19540
AT1G69580	AT3G66656	AT2G02498	AT5G19175	AT1G68130	AT5G24470
AT1G48330	AT3G19480	AT4G37540	AT3G27720	AT5G35926	AT4G36700
AT1G70020	AT5G50050	AT5G51845	AT3G25160	AT5G04470	AT1G69840
AT5G38760	AT3G55677	AT3G52500	AT5G45720	AT3G26490	AT5G25380
AT2G04020	AT1G47760	AT1G47625	AT1G64290	AT1G62570	AT2G44940
AT5G22390	AT1G68540	AT1G07640	AT3G44060	AT1G31530	AT5G38200
AT4G00880	AT3G45200	AT1G65690	AT1G61320	AT4G00750	AT5G18310
AT1G73850	AT5G39560	AT1G47990	AT2G43050	AT2G28110	AT3G04850
AT5G04680	AT2G17305	AT5G65130	AT1G55550	AT2G01818	AT2G31953
AT5G44680	AT1G59800	AT5G42630	AT3G21690	AT5G49360	AT5G47160
AT4G11320	AT4G23080	AT5G14740	AT5G38080	AT1G78260	AT5G55590
AT5G44578	AT4G26140	AT2G05330	AT2G01580	AT2G24550	AT5G24310
AT1G32250	AT3G60790	AT1G77640	AT5G22600	AT1G29240	AT1G37130
AT3G25590	AT4G28920	AT3G20830	AT1G02980	AT4G29650	AT1G11670
AT1G66850	AT4G20050	AT5G65640	AT2G12550	AT4G08300	AT1G27570
AT3G53075	AT3G43850	AT4G00970	AT3G56520	AT3G13370	AT3G30778
AT1G30280	AT1G15080	AT5G20960	AT2G04320	AT4G11320	AT1G13390
AT3G25710	AT2G02990	AT5G35630	AT3G27190	AT3G10116	AT1G46552
AT3G44230	AT4G13490	AT2G28690	AT3G46700	AT1G44224	AT4G00220
AT5G28650	AT4G15417	AT5G10100	AT3G24220	AT3G59610	AT4G37580
AT1G70550	AT5G39210	AT2G22000	AT4G12570	AT5G19700	AT4G23500
AT2G15440	AT2G13295	AT1G05470	AT3G29770	AT1G73360	AT2G30470
AT2G41480	AT1G49190	AT1G28300	AT4G23980	AT4G13575	AT4G17500
AT5G65340	AT3G10510	AT3G43720	AT1G11593	AT5G26250	AT5G40390
AT2G22760	AT5G27960	AT1G56670	AT1G07680	AT2G33830	AT4G21895
AT1G14870	AT5G46740	AT1G78170	AT2G16220	AT5G61290	AT4G14580
AT3G59370	AT3G25420	AT3G54710	AT1G28630	AT1G49570	AT1G18100
AT4G05430	AT4G11400	AT1G52211	AT4G21040	AT3G15810	AT3G27785
AT2G29440	AT4G22060	AT2G40330	AT5G61410	AT2G16220	AT2G16990
AT3G25560	AT5G53520	AT4G10850	AT4G29310	AT2G16430	AT4G20230
AT1G26780	AT1G13607	AT4G40060	AT3G45248	AT4G04580	AT1G61260
AT3G48740	AT5G13210	AT3G13520	AT1G70040	AT1G60470	AT3G24650
AT2G47950	AT3G61500	AT2G14846	AT1G31983	AT2G24240	AT1G63100
AT2G27140	AT5G53780	AT1G54445	AT1G49190	AT4G01140	AT4G09090
AT1G66600	AT5G59120	AT3G22840	AT1G57565	AT1G02570	AT3G05310
AT3G48185	AT5G58810	AT1G18710	AT2G27070	AT3G24630	AT5G35770
AT5G07490	AT2G15260	AT1G75620	AT2G03560	AT3G43960	AT5G67370
AT3G49690	AT4G13960	AT3G13600	AT5G07200	AT1G54940	AT4G38420
AT2G22800	AT2G24810	AT3G22790	AT4G00872	AT5G44260	AT4G34160
AT1G75500	AT4G08560	AT3G28850	AT2G26740	AT3G20460	AT2G05330
AT5G44568	AT1G43800	AT5G24000	AT4G27260	AT1G64290	AT2G15440
AT1G62300	AT1G73610	AT1G51000	AT3G25750	AT5G35630	AT2G05920
AT1G44191	AT4G14780	AT5G35480	AT3G46240	AT5G65640	AT1G19380
AT4G29230	AT1G20940	AT5G24930	AT1G55650	AT3G04420	AT1G80470
AT5G43180	AT2G15325	AT5G13180	AT3G49770	AT2G22800	AT3G48510
AT5G27930	AT1G09510	AT4G15200	AT4G15970	AT2G27310	AT5G57380
AT3G23050	AT2G12475	AT5G42930	AT1G28700	AT1G75940	AT2G35670
AT4G14550	AT3G56520	AT1G52400	AT5G59870	AT2G03970	AT5G43470
AT5G60890	AT3G20030	AT1G73630	AT4G14670	AT1G02700	AT1G75450
AT1G47655	AT3G52540	AT5G27320	AT4G13990	AT2G34123	AT2G04100
AT2G39510	AT1G30974	AT5G40390	AT3G44090	AT5G41800	AT4G27260
AT2G29995	AT4G17215	AT1G69850	AT2G01830	AT3G61500	AT4G29280
AT2G26695	AT4G17860	AT4G35480	AT5G65710	AT2G25700	AT1G28290
AT1G59740	AT3G49520	AT1G30130	AT5G24355	AT5G06270	AT3G08040
AT1G14730	AT4G09090	AT5G56040	AT5G11220	AT3G45080	AT3G28150
AT3G06490	AT3G55672	AT2G23990	AT1G34100	AT4G07960	AT3G46240
AT1G08230	AT5G33280	AT5G41471	AT1G21310	AT2G03900	AT3G24240
AT4G08150	AT3G27710	AT4G13420	AT2G15400	AT5G27810	AT5G53500
AT1G09970	AT1G65330	AT5G51810	AT5G22791	AT3G45070	AT5G46871
AT4G06748	AT1G51910	AT4G13968	AT3G48205	AT1G57580	AT5G46740
AT4G35390	AT4G21080	AT2G28340	AT2G02170	AT3G24450	AT3G44730
AT4G26255	AT5G22150	AT5G12080	AT5G25102	AT3G11600	AT4G15490
AT2G19460	AT3G30842	AT4G16810	AT1G59670	AT3G07870	AT3G22840
AT5G54510	AT3G48280	AT4G03540	AT3G45130	AT5G46025	AT2G43290
AT5G39493	AT1G61320	AT4G18390	AT5G46740	AT2G32430	AT2G37720
AT1G61810	AT3G24250	AT1G73010	AT5G39205	AT3G05890	AT1G08230
AT4G32880	AT1G31090	AT4G25040	AT1G66050	AT1G68460	AT4G23980
AT3G28540	AT4G02300	AT2G04032	AT4G31330	AT5G16560	AT2G26040
AT1G54010	AT5G52140	AT1G62580	AT1G03457	AT1G15380	AT3G30290
AT1G56250	AT1G61330	AT5G06270	AT1G36060	AT5G43420	AT2G26710
AT3G13390	AT2G21890	AT1G70420	AT5G51580	AT1G69900	AT4G22690
AT2G17040	AT3G07270	AT1G04425	AT4G29230	AT4G15380	AT2G34700
AT5G52120	AT5G50040	AT4G29190	AT3G14450	AT5G38010	AT4G31900
AT5G55050	AT1G54980	AT2G20463	AT1G31090	AT2G15050	AT1G33700
AT1G67050	AT1G56418	AT3G18560	AT5G37000	AT4G14250	AT4G30980
AT1G68810	AT1G26590	AT4G33260	AT5G39560	AT4G32100	AT5G43880
AT4G09760	AT1G22120	AT5G64900	AT3G43340	AT4G05130	AT4G18010
AT2G28810	AT2G30115	AT4G12900	AT1G56400	AT1G01490	AT5G43810
AT3G13980	AT4G02780	AT1G52290	AT4G02710	AT3G57010	AT2G45360
AT5G23660	AT3G43205	AT2G06925	AT5G47160	AT3G44060	AT2G38940
AT3G15500	AT1G53070	AT1G51700	AT4G32295	AT1G29950	AT1G55390
AT5G61420	AT3G28520	AT2G25180	AT4G01500	AT1G67820	AT3G24250
AT3G50480	AT2G04750	AT4G38420	AT5G48980	AT3G23240	AT2G15610
AT5G50790	AT3G24210	AT4G13495	AT2G34710	AT1G03220	AT4G26140
AT3G43430	AT1G62660	AT2G25685	AT5G56200	AT3G20830	AT4G13710
AT4G08780	AT3G28070	AT5G51910	AT4G13960	AT5G41250	AT4G02780
AT2G04050	AT2G15930	AT1G31320	AT4G29380	AT2G23760	AT4G21850
AT5G49660	AT1G43666	AT2G12190	AT1G27040	AT3G04070	AT2G28140
AT1G03850	AT5G27810	AT2G19810	AT4G04610	AT3G17860	AT5G57123
AT1G66090	AT2G04032	AT1G65920	AT5G49360	AT1G51355	AT4G18820
AT1G28190	AT1G65770	AT3G30180	AT5G44190	AT3G05727	AT1G74650
AT5G19040	AT4G09462	AT4G17490	AT3G21170	AT3G14440	AT1G35350
AT5G57810	AT2G34555	AT1G54450	AT4G23040	AT3G52540	AT2G41380
AT1G07640	AT2G20595	AT5G47050	AT2G28200	AT5G65090	AT3G52450
AT3G50310	AT3G26310	AT5G24530	AT3G45252	AT2G16850	AT4G11040
AT4G37750	AT5G16770	AT1G45010	AT4G37400	AT1G23670	AT1G54160
AT5G27320	AT3G45245	AT3G60980	AT4G19530	AT3G23820	AT4G15870
AT1G44510	AT1G59500	AT3G55120	AT5G46760	AT2G44210	AT1G67710
AT3G24140	AT5G50770	AT3G03550	AT3G26590	AT1G72220	AT2G18590
AT1G01700	AT3G14480	AT5G24330	AT2G15340	AT5G17165	AT1G30840
AT5G22090	AT3G49040	AT2G13810	AT4G08510	AT4G22060	AT1G31540
AT1G44800	AT5G17730	AT3G63200	AT1G30840	AT3G22790	AT1G51020
AT3G50260	AT5G05030	AT1G67265	AT1G10680	AT1G30920	AT2G14935
AT1G51820	AT5G10180	AT5G42250	AT5G42290	AT5G16340	AT3G14950
AT2G31990	AT2G23990	AT2G06950	AT5G07030	AT5G17600	AT4G31877
AT1G06148	AT5G55080	AT3G22750	AT3G24790	AT1G30110	AT1G70560
AT4G39700	AT4G13080	AT1G35186	AT5G55590	AT5G16590	AT5G38180
AT1G68130	AT4G00872	AT1G77880	AT4G03270	AT4G24050	AT4G10150
AT5G37260	AT3G16410	AT3G26310	AT1G67645	AT3G19290	AT1G77640
AT5G54710	AT4G32100	AT2G26170	AT5G56970	AT1G17770	AT1G44830
AT4G39780	AT2G05970	AT5G37600	AT5G50790	AT1G43640	AT1G67100
AT4G13600	AT3G49307	AT2G02000	AT1G20735	AT2G03090	AT5G19165
AT1G10690	AT4G12550	AT2G26710	AT1G51040	AT4G32810	AT4G37030
AT4G04840	AT4G21040	AT2G43150	AT3G12143	AT5G01100	AT1G56670
AT4G37030	AT4G26820	AT1G24530	AT3G09240	AT4G34060	AT2G22420
AT1G66760	AT4G12140	AT4G10895	AT3G17560	AT4G27657	AT1G51330
AT2G01950	AT1G59670	AT3G24890	AT1G20900	AT1G28230	AT1G22650
AT4G30250	AT3G43340	AT2G37720	AT3G48510	AT1G34580	AT1G18870
AT5G22860	AT3G46900	AT2G06200	AT4G15417	AT1G55330	AT4G00165
AT3G09070	AT3G05975	AT5G28300	AT5G67120	AT4G31370	AT5G14380
AT1G73590	AT5G46875	AT2G36870	AT4G10490	AT1G66350	AT3G03855
AT5G14380	AT5G19700	AT5G61120	AT3G48740	AT3G26140	AT5G22600
AT2G27190	AT4G26200	AT2G04100	AT1G26796	AT3G06435	AT1G22710
AT5G65210	AT2G14540	AT3G42725	AT3G26720	AT2G23690	AT3G20600
AT5G52400	AT2G03560	AT3G30214	AT3G61170	AT4G39780	AT1G18910
AT3G25730	AT1G44090	AT5G24670	AT4G05120	AT5G52050	AT4G02482
AT1G76930	AT4G32378	AT2G22121	AT1G69860	AT1G77765	AT5G57810
AT4G31910	AT5G44590	AT4G28703	AT1G09510	AT2G36950	AT5G64530
AT4G27260	AT1G56480	AT5G48945	AT4G21080	AT1G47128	AT1G53170
AT5G21482	AT4G12490	AT3G21710	AT4G01770	AT1G05230	AT2G21840
AT5G06710	AT2G20670	AT4G32370	AT1G50760	AT1G13260	AT4G06744
AT2G22980	AT5G42910	AT2G36050	AT1G61060	AT5G37740	AT2G46870
AT1G51020	AT1G05291	AT5G46350	AT2G04750	AT5G43090	AT5G56320
AT1G65960	AT5G22791	AT4G39730	AT1G20690	AT4G22540	AT3G21830
AT5G48540	AT2G12190	AT1G50490	AT2G34790	AT5G48560	AT1G61095
AT2G03500	AT5G61290	AT1G32740	AT4G13490	AT5G15740	AT4G36500
AT2G05520	AT3G24690	AT1G47210	AT5G61290	AT3G46700	AT5G59360
AT1G70670	AT1G50980	AT4G10655	AT4G12550	AT4G21010	AT5G10140
AT3G14440	AT4G24650	AT3G06500	AT3G15518	AT5G58540	AT1G23210
AT5G45280	AT3G25280	AT1G73603	AT2G17750	AT2G15830	AT5G50915
AT1G32240	AT1G54095	AT5G05690	AT5G07210	AT1G32740	AT2G31990
AT2G02100	AT1G69090	AT4G08870	AT1G08230	AT3G50630	AT5G54560
AT4G13345	AT1G29110	AT1G76980	AT2G23060	AT4G14020	AT3G25280
AT5G50090	AT4G13500	AT4G16860	AT2G19360	AT2G35700	AT3G22410
AT5G57800	AT2G16980	AT5G42370	AT5G50400	AT4G08430	AT1G24530
AT4G31370	AT2G23210	AT5G21482	AT5G57380	AT3G19680	AT1G65486
AT5G40470	AT3G30843	AT2G16720	AT3G08040	AT5G23660	AT5G24130
AT1G01490	AT1G69860	AT5G40040	AT4G21690	AT1G15100	AT2G05350
AT5G60490	AT2G14210	AT4G22570	AT4G09160	AT1G27250	AT3G29255
AT1G67750	AT1G35420	AT2G15620	AT4G11400	AT4G19420	AT4G12690
AT1G35560	AT3G42835	AT1G35780	AT5G50770	AT4G13345	AT1G52190
AT5G24160	AT2G04035	AT1G67480	AT3G24250	AT1G28300	AT1G78160
AT2G36700	AT1G26799	AT2G12905	AT5G56870	AT5G62150	AT1G49490
AT5G18490	AT3G13370	AT2G26950	AT1G66040	AT2G34140	AT5G38197
AT2G03250	AT5G26650	AT2G36560	AT3G59610	AT2G44240	AT1G32240
AT1G61563	AT2G01880	AT4G18010	AT1G34250	AT2G02130	AT3G03260
AT1G08290	AT5G26250	AT5G25170	AT5G52160	AT2G01660	AT4G35725
AT5G37540	AT3G18340	AT2G05760	AT4G23270	AT5G14690	AT1G71691
AT4G05018	AT1G34650	AT4G29240	AT4G10150	AT1G72470	AT1G53430
AT1G51960	AT3G15960	AT2G34070	AT5G43090	AT5G24530	AT3G26110
AT1G24000	AT1G63057	AT2G38090	AT5G63250	AT4G15460	AT1G70410
AT5G65590	AT2G19150	AT4G14746	AT3G54320	AT3G59140	AT1G66320
AT5G01100	AT2G23590	AT1G63100	AT5G19700	AT5G42797	AT3G25160
AT1G44350	AT5G35914	AT3G50630	AT4G29100	AT2G16720	AT2G06850
AT4G04450	AT5G44830	AT1G60400	AT5G38197	AT1G69760	AT4G29030
AT2G34655	AT2G03900	AT1G77093	AT3G26790	AT1G02980	AT1G27030
AT2G32430	AT4G30590	AT2G14285	AT5G61340	AT1G56220	AT4G14740
AT3G28840	AT5G36905	AT1G64355	AT4G33070	AT2G06200	AT1G56510
AT4G39190	AT1G31710	AT3G04280	AT2G03370	AT1G26590	AT5G28824
AT1G31290	AT1G61060	AT5G55080	AT3G32070	AT5G28288	AT2G23590
AT1G58170	AT1G54040	AT2G21465	AT4G02482	AT3G47620	AT4G16030
AT5G59350	AT1G65890	AT1G62480	AT4G12617	AT4G21910	AT2G14378
AT5G28640	AT5G37520	AT4G12170	AT1G60410	AT5G02030	AT3G45252
AT2G22330	AT3G26270	AT3G22150	AT5G17320	AT1G36340	AT3G44830
AT2G06950	AT2G23096	AT4G03070	AT2G17310	AT5G45650	AT2G13820
AT5G47510	AT1G20735	AT1G35516	AT5G62150	AT1G52410	AT1G60060
AT1G47510	AT3G03726	AT1G33770	AT1G32020	AT1G73680	AT1G47655
AT2G18280	AT1G14110	AT4G24240	AT2G14378	AT1G59930	AT1G06080
AT4G21380	AT3G03910	AT5G38710	AT1G65890	AT1G35630	AT1G62410
AT1G33600	AT1G29080	AT3G28050	AT4G19940	AT1G17420	AT5G48490
AT5G24580	AT4G39000	AT4G02940	AT1G47705	AT5G22150	AT1G26680
AT1G05470	AT2G14700	AT3G53620	AT5G63730	AT2G01580	AT5G39670
AT1G70440	AT2G34890	AT1G51405	AT4G00220	AT2G18280	AT1G61230
AT2G02130	AT1G66300	AT3G46900	AT2G44250	AT4G25960	AT1G22220
AT2G15830	AT3G26140	AT4G08550	AT2G23410	AT5G52882	AT5G60615
AT2G23760	AT5G38180	AT1G09370	AT5G65090	AT4G03820	AT2G34790
AT5G54145	AT4G29654	AT3G09390	AT1G47655	AT5G47150	AT4G03450
AT3G50930	AT4G21690	AT1G33260	AT5G40360	AT5G44610	AT2G36020
AT2G22770	AT3G45130		AT4G19230	AT3G54570	AT3G12143
AT1G16960	AT3G46370		AT4G39760	AT3G26590	AT1G71695
AT1G51950	AT1G35735		AT3G62230	AT5G48100	AT1G73590
AT4G05120	AT3G42770		AT4G23120	AT1G65590	AT2G41290
AT1G64780	AT2G34700		AT1G49435	AT2G22430	AT1G26780
AT3G15680	AT2G20170		AT2G34890	AT3G29152	AT3G29030
AT2G21050	AT4G19940		AT4G09070	AT2G05910	AT1G35210
AT5G43810	AT1G27250		AT1G75500	AT1G55550	AT1G58340
AT2G42200	AT1G21970		AT2G31770	AT1G56210	AT2G21050
AT1G29195	AT2G45560		AT2G10537	AT2G41900	AT2G18540
AT5G10140	AT1G47317		AT1G06350	AT4G19700	AT3G15960
AT1G51300	AT1G66320		AT1G53690	AT2G04043	AT5G27130
AT5G37660	AT4G32370		AT4G15390	AT1G54450	AT2G28490
AT4G29300	AT4G08450		AT3G31402	AT1G70440	AT5G65790
AT4G32800	AT2G13431		AT5G48490	AT3G05120	AT4G08150
AT4G13195	AT2G11626		AT1G24650	AT3G23000	AT1G53440
AT4G11760	AT1G22650		AT3G58060	AT5G11790	AT1G14440
AT2G37950	AT2G12050		AT3G45120	AT5G52500	AT5G43000
AT2G19090	AT5G43105		AT5G24160	AT2G15090	AT1G13710
AT3G55840	AT2G05995		AT2G18590	AT2G25770	AT1G48990
AT1G51805	AT5G30450		AT5G17540	AT5G21280	AT3G01230
AT4G18610			AT1G31040	AT1G63010	AT4G35390
AT1G03220			AT2G47430	AT2G20170	AT5G47000
AT1G60390			AT3G21770	AT1G57565	AT3G13390
AT2G24762			AT5G50040	AT2G38090	AT3G49305
AT5G46730			AT2G14935	AT1G67265	AT4G20210
AT5G45500			AT5G25250	AT3G48950	AT5G56860
AT3G61850			AT4G27550	AT2G28120	AT1G78460
AT5G50915			AT4G23500	AT2G04032	AT5G50830
AT5G43420			AT5G36200	AT2G41480	AT2G41370
AT3G46110			AT2G28640	AT1G33790	AT1G62360
AT5G62680			AT5G38180	AT5G28300	AT2G47030
AT1G17420			AT1G58340	AT2G26110	AT4G01460
AT3G24230			AT1G31630	AT3G05165	AT5G39240
AT4G05010			AT4G29300	AT3G11660	AT1G66210
AT1G34390			AT1G18100	AT2G28350	AT5G11320
AT3G25760			AT2G04460	AT3G28540	AT5G43300
AT1G28290			AT3G21830	AT5G36200	AT1G22250
AT3G48770			AT5G38090	AT3G60980	AT2G07040
AT3G23250			AT3G43402	AT1G23040	AT4G12820
AT3G47620			AT1G57775	AT1G52880	AT5G14750
AT4G36500			AT1G18910	AT3G03550	AT1G28190
AT1G53440			AT5G52870	AT3G46900	AT2G17770
AT2G21560			AT1G71880	AT5G57050	AT2G18500
AT4G15120			AT4G02690	AT1G45191	AT4G02690
AT3G22410			AT5G35339	AT4G14990	AT4G03290
AT4G11370			AT1G68360	AT1G49580	AT1G75430
AT4G34160			AT1G78460	AT4G17870	AT2G12050
AT5G56540			AT3G50020	AT1G66890	AT4G37750
AT4G29100			AT3G45555	AT5G23720	AT2G28610
AT1G30330			AT1G06080	AT5G27320	AT2G26700
AT5G25170			AT4G03050	AT3G48460	AT1G75240
AT4G17460			AT1G54040	AT3G17100	AT2G20570
AT3G11580			AT1G33740	AT4G39760	AT1G01700
AT4G37540			AT4G12820	AT1G72580	AT2G05850
AT1G04240			AT3G28150	AT2G20670	AT5G28680
AT5G46010			AT3G49690	AT1G62990	AT2G23220
AT5G52882			AT4G37030	AT5G67190	AT1G47990
AT2G28070			AT2G24840	AT4G15417	AT2G30370
AT5G01040			AT1G66320	AT3G23300	AT2G16730
AT1G51030			AT2G23260	AT5G07030	AT1G68480
AT5G18270			AT5G19040	AT1G63220	AT3G28810
AT1G24140			AT5G57810	AT5G51810	AT4G15630
AT3G43740			AT1G35560	AT3G17420	AT4G30250
AT5G62960			AT3G47140	AT1G17190	AT1G61563
AT2G46685			AT2G45190	AT2G19802	AT3G23290
AT5G48570			AT3G24650	AT5G67620	AT5G15110
AT4G11140			AT5G43290	AT4G18780	AT1G21970
AT2G34710			AT4G15490	AT1G22640	AT1G30190
AT1G61820			AT1G47840	AT1G71870	AT2G45190
AT5G43620			AT1G22650	AT1G63300	AT1G08465
AT2G22122			AT5G10140	AT4G05120	AT5G39860
AT2G19810			AT1G61160	AT1G68020	AT5G43105
AT5G01840			AT3G30280	AT1G27210	AT3G15680
AT3G03760			AT3G23165	AT5G47050	AT2G05995
AT1G77380			AT1G57760	AT1G76720	AT5G30450
AT1G31320			AT2G25680	AT2G04780
AT1G51000			AT2G25550	AT5G42930
AT1G80820			AT5G50345	AT1G28110
AT5G57123			AT4G36700	AT5G60553
AT4G35480			AT3G29255	AT1G59670
AT1G54200			AT2G18540	AT5G38220
AT5G40460			AT3G22400	AT1G05280
AT4G14548			AT4G37580	AT5G25220
AT4G10290			AT3G01230	AT2G03810
AT4G14770			AT2G23590	AT4G01020
AT4G18010			AT2G34700	AT3G04090
AT5G60920			AT1G67710	AT1G72800
AT2G28660			AT1G61563	AT4G16770
AT4G14740			AT3G26110	AT4G36380
AT3G17860			AT3G30290	AT1G70940
AT5G01380			AT5G25190	AT2G32370
AT1G20740			AT3G43800	AT5G53290
AT1G56510			AT3G22060	AT3G15940
AT1G61290			AT2G10465	AT2G21880
AT5G65660			AT3G44830	AT1G34200
AT4G22690			AT2G17330	AT3G51770
AT1G28310			AT1G47465	AT3G53340
AT3G20640			AT1G27030	AT2G30070
AT4G29650			AT5G43000	AT1G64900
AT5G50060			AT4G29630	AT2G20240
AT1G68250			AT1G11765	AT1G13420
AT3G28007			AT5G24130	AT5G49890
AT1G64390			AT1G21970	AT3G50020
AT1G53430			AT1G48990	AT3G02910
AT5G67190			AT2G05520	AT1G52695
AT5G19140			AT2G05995	AT4G37790
AT3G17050			AT5G43105	AT2G33620
AT1G05420			AT5G30450	AT3G18490
AT1G78160				AT1G27340
AT3G45780				AT1G76160
AT3G54950				AT5G13180
AT5G17480				AT1G63000
AT1G76160				AT2G44080
AT5G48560				AT2G19880
AT4G23810
AT4G03820
AT5G53290
AT1G66230
AT3G15210
AT3G28920
AT1G11580
AT5G65130
AT2G06050
AT5G23100
AT2G03480
AT5G49800
AT5G49630
AT2G05760
AT1G72210
AT2G34600
AT2G32487
AT1G08920
AT5G15190
AT1G69040
AT2G38970
AT2G14520
AT5G59360
AT2G23300
AT1G43950
AT4G11211
AT5G49360
AT5G40890
AT5G67120
AT3G50800
AT1G51035
AT2G46870
AT5G52050
AT4G16590
AT3G47960
AT2G22680
AT3G26840
AT2G38120
AT3G20015
AT4G29780
AT1G47740
AT3G10310
AT4G30520
AT3G06500
AT5G18310
AT1G30135
AT2G16900
AT4G18880
AT1G73630
AT5G23380
AT2G17820
AT2G13790
AT5G52870
AT1G62520
AT1G60983
AT1G21310
AT1G75520
AT5G25890
AT4G12690
AT1G30820
AT5G44820
AT2G23950
AT2G15580
AT3G49880
AT3G44940
AT2G26710
AT1G56660
AT5G39670
AT4G40060
AT1G78080
AT3G44320
AT1G22220
AT1G61930
AT5G16600
AT2G34670
AT5G40140
AT4G23980
AT1G56210
AT4G01580
AT3G09390
AT5G42900
AT4G39840
AT2G26530
AT1G19380
AT1G61667
AT1G61340
AT5G24470
AT2G10940
AT4G14723
AT1G75450
AT5G09440
AT5G51810
AT1G12610
AT3G21840
AT4G12410
AT1G66400
AT1G72630
AT5G13180
AT2G23320
AT5G46710
AT2G46780
AT3G49580
AT2G24570
AT1G30110
AT1G61890
AT2G34140
AT3G57530
AT4G13395
AT1G66080
AT5G19240
AT4G19510
AT1G67720
AT1G70740
AT1G62480
AT2G22430
AT2G01670
AT2G27310
AT1G35520
AT2G46650
AT1G58420
AT4G08870
AT1G34310
AT2G03240
AT1G62380
AT4G09890
AT3G14570
AT1G61100
AT2G36420
AT4G11280
AT5G16560
AT1G79720
AT3G23820
AT3G27390
AT4G36040
AT1G54020
AT4G29190
AT4G25360
AT1G16510
AT2G03090
AT4G37790
AT4G10390
AT1G76980
AT5G07200
AT5G24530
AT3G28660
AT2G02790
AT4G12000
AT3G26810
AT2G04240
AT5G50720
AT5G17640
AT1G28370
AT1G29690
AT1G56670
AT1G52040
AT5G57710
AT2G26170
AT5G27920
AT4G12870
AT1G11220
AT4G21910
AT1G53170
AT2G25690
AT5G17890
AT2G41890
AT3G50070
AT3G61290
AT5G24330
AT2G13810
AT2G19620
AT1G27210
AT4G17900
AT2G41140
AT1G41830
AT5G04550
AT2G18090
AT1G51355
AT4G37180
AT1G51700
AT1G34210
AT2G28080
AT1G70900
AT3G47780
AT3G30180
AT2G21130
AT1G34300
AT1G56220
AT5G64740
AT1G11670
AT5G48620
AT3G49810
AT4G10850
AT3G52500
AT5G11970
AT2G06850
AT1G22240
AT2G36950
AT4G23540
AT3G13600
AT1G31540
AT3G61190
AT4G07960
AT2G32240
AT4G27657
AT5G22850
AT5G20830
AT5G46910
AT4G02130
AT3G28940
AT2G22500
AT3G50650
AT1G71010
