# Supplementary material for: Tracking the genome-wide occupancy of Arabidopsis LEAFY COTYLEDON1 in endosperm development
Source: Commun Biol. 2025 May 21;8:771. doi: 10.1038/s42003-025-08075-y (PMC12095474; doi:10.1038/s42003-025-08075-y)
Supplement: Supplementary file 6 — Supplementary data 4 [file 42003_2025_8075_MOESM6_ESM.xlsx]

## Sheet: Sheet1
LEC1 embryo-bent Pelletier 2017	Embryo only	NP unique	CE unique	DE unique	commonly shared
AT1G01140	AT1G01140	AT1G02460	AT5G37940	AT3G09260	AT1G01490
AT1G01225	AT1G01225	AT1G03170	AT3G53342	AT1G66280	AT1G03457
AT1G01320	AT1G01320	AT1G03850	AT1G51230	AT2G15555	AT1G11670
AT1G01430	AT1G01430	AT1G04240	AT2G03933	AT5G60660	AT1G18100
AT1G01490	AT1G01620	AT1G05420	AT3G26125	AT2G03180	AT1G21920
AT1G01620	AT1G01900	AT1G05800	AT1G44935	AT2G23630	AT1G21970
AT1G01900	AT1G02850	AT1G06148	AT3G29120	AT1G66270	AT1G28300
AT1G02850	AT1G03130	AT1G08290	AT4G21445	AT4G17713	AT1G30820
AT1G03130	AT1G03270	AT1G08920	AT4G09350	AT5G37950	AT1G34430
AT1G03270	AT1G03470	AT1G09970	AT3G48208	AT1G21490	AT1G35780
AT1G03457	AT1G03600	AT1G10682	AT2G40210	AT1G54000	AT1G53070
AT1G03470	AT1G03630	AT1G10690	AT1G12660	AT1G72080	AT1G67100
AT1G03600	AT1G03880	AT1G11220	AT2G06002	AT1G15560	AT1G71691
AT1G03630	AT1G04020	AT1G11450	AT2G18870	AT1G31640	AT1G71695
AT1G03880	AT1G04380	AT1G12610	AT1G12665	AT1G77830	AT1G78060
AT1G04020	AT1G04680	AT1G14730	AT1G65620	AT3G21720	AT2G01910
AT1G04380	AT1G04920	AT1G14870	AT1G12940	AT1G71320	AT2G02100
AT1G04680	AT1G05440	AT1G16510	AT3G09270	AT1G35750	AT2G03090
AT1G04920	AT1G06000	AT1G18570	AT1G14518	AT4G10160	AT2G05920
AT1G05440	AT1G06180	AT1G20740	AT5G53200	AT2G03190	AT2G14210
AT1G06000	AT1G06680	AT1G21890	AT5G66690	AT2G17050	AT2G14520
AT1G06180	AT1G08560	AT1G22240	AT1G30100	AT1G49310	AT2G16430
AT1G06680	AT1G08570	AT1G23340	AT5G46050	AT1G20360	AT2G16990
AT1G08560	AT1G09500	AT1G23730	AT1G75920	AT3G18550	AT2G18540
AT1G08570	AT1G10360	AT1G24000	AT2G22190	AT2G32020	AT2G19810
AT1G09500	AT1G10370	AT1G24140	AT2G02140	AT1G08985	AT2G22430
AT1G10360	AT1G10522	AT1G26730	AT1G32690	AT4G05630	AT2G23260
AT1G10370	AT1G10640	AT1G28310	AT4G18350	AT5G13825	AT2G26710
AT1G10522	AT1G10960	AT1G29195	AT3G60140	AT5G28845	AT2G27190
AT1G10640	AT1G11000	AT1G29690	AT2G17470	AT1G51320	AT2G28200
AT1G10960	AT1G11070	AT1G30080	AT5G27238	AT2G34000	AT2G28490
AT1G11000	AT1G11950	AT1G30135	AT5G67180	AT4G23670	AT2G28790
AT1G11070	AT1G12080	AT1G30280	AT4G01680	AT2G19820	AT2G34710
AT1G11670	AT1G12800	AT1G30650	AT4G30067	AT1G58270	AT2G38120
AT1G11950	AT1G12900	AT1G31290	AT5G25620	AT2G24950	AT2G44470
AT1G12080	AT1G13740	AT1G31580	AT5G04347	AT3G19410	AT3G03900
AT1G12800	AT1G14350	AT1G32250	AT5G46820	AT4G37990	AT3G19540
AT1G12900	AT1G15290	AT1G33600	AT1G66855	AT2G18490	AT3G21690
AT1G13740	AT1G15340	AT1G34210	AT1G01590	AT1G32180	AT3G24240
AT1G14350	AT1G15660	AT1G34300	AT2G45780	AT2G26320	AT3G24250
AT1G15290	AT1G15730	AT1G34310	AT5G24200	AT2G04110	AT3G24650
AT1G15340	AT1G15820	AT1G34390	AT1G58280	AT3G54990	AT3G26790
AT1G15660	AT1G16520	AT1G35520	AT1G04445	AT1G61740	AT3G27785
AT1G15730	AT1G17050	AT1G35830	AT5G66670	AT4G37810	AT3G28150
AT1G15820	AT1G17220	AT1G37113	AT3G21320	AT5G38270	AT3G29770
AT1G16520	AT1G17810	AT1G41830	AT1G50340	AT5G27330	AT3G44830
AT1G17050	AT1G17830	AT1G43160	AT1G78670	AT5G26220	AT3G50660
AT1G17220	AT1G19330	AT1G43950	AT2G24870	AT1G01070	AT3G54320
AT1G17810	AT1G20070	AT1G44191	AT3G58430	AT1G27220	AT3G61260
AT1G17830	AT1G20450	AT1G44350	AT4G37240	AT5G08240	AT4G02130
AT1G18100	AT1G20650	AT1G44800	AT5G47075	AT3G63210	AT4G03050
AT1G19330	AT1G23870	AT1G47510	AT1G06475	AT5G35926	AT4G04640
AT1G20070	AT1G25275	AT1G47740	AT3G02620	AT5G04470	AT4G05180
AT1G20450	AT1G25550	AT1G48330	AT4G27950	AT3G26490	AT4G10490
AT1G20650	AT1G27461	AT1G51030	AT2G02498	AT1G62570	AT4G10640
AT1G21920	AT1G29270	AT1G51035	AT5G51845	AT1G31530	AT4G14770
AT1G21970	AT1G30360	AT1G51300	AT1G47625	AT4G00750	AT4G15490
AT1G23870	AT1G30380	AT1G51805	AT1G65690	AT2G28110	AT4G27260
AT1G25275	AT1G30490	AT1G51960	AT5G42630	AT2G01818	AT4G39330
AT1G25550	AT1G30620	AT1G52040	AT5G14740	AT2G24550	AT5G07200
AT1G27461	AT1G30690	AT1G54010	AT4G00970	AT1G29240	AT5G10140
AT1G28300	AT1G31330	AT1G54020	AT2G28690	AT4G08300	AT5G18310
AT1G29270	AT1G32440	AT1G54200	AT5G10100	AT3G10116	AT5G19140
AT1G30360	AT1G32550	AT1G56250	AT2G22000	AT1G44224	AT5G24130
AT1G30380	AT1G32560	AT1G58170	AT3G43720	AT4G13575	AT5G28640
AT1G30490	AT1G32860	AT1G58370	AT1G78170	AT1G49570	AT5G38180
AT1G30620	AT1G33050	AT1G58420	AT3G54710	AT3G15810	AT5G38195
AT1G30690	AT1G33055	AT1G59740	AT1G52211	AT1G60470	AT5G44360
AT1G30820	AT1G43670	AT1G60390	AT2G40330	AT2G24240	AT5G46880
AT1G31330	AT1G44110	AT1G60983	AT3G13520	AT3G24630	AT5G50770
AT1G32440	AT1G47530	AT1G61100	AT2G14846	AT3G43960	AT5G57810
AT1G32550	AT1G47540	AT1G61120	AT1G54445	AT1G54940	AT5G62960
AT1G32560	AT1G48100	AT1G61290	AT1G18710	AT5G44260	AT5G65640
AT1G32860	AT1G48930	AT1G61340	AT1G75620	AT3G20460	AT5G67260
AT1G33050	AT1G50380	AT1G61667	AT3G28850	AT3G04420
AT1G33055	AT1G51400	AT1G61810	AT5G24000	AT1G75940
AT1G34430	AT1G51680	AT1G61820	AT5G35480	AT2G03970
AT1G35780	AT1G51940	AT1G61890	AT5G24930	AT1G02700
AT1G43670	AT1G52220	AT1G62300	AT1G52400	AT2G34123
AT1G44110	AT1G52230	AT1G62380	AT1G69850	AT5G41800
AT1G47530	AT1G52690	AT1G62520	AT1G30130	AT2G25700
AT1G47540	AT1G52890	AT1G62700	AT5G41471	AT3G45080
AT1G48100	AT1G54780	AT1G64390	AT4G13420	AT3G45070
AT1G48930	AT1G54840	AT1G64780	AT4G13968	AT1G57580
AT1G50380	AT1G54860	AT1G66080	AT2G28340	AT3G24450
AT1G51400	AT1G55480	AT1G66090	AT5G12080	AT3G11600
AT1G51680	AT1G55670	AT1G66230	AT4G03540	AT5G46025
AT1G51940	AT1G55805	AT1G66400	AT4G18390	AT3G05890
AT1G52220	AT1G56170	AT1G66600	AT1G73010	AT1G68460
AT1G52230	AT1G58290	AT1G67050	AT4G25040	AT1G15380
AT1G52690	AT1G60000	AT1G67720	AT1G62580	AT4G15380
AT1G52890	AT1G60160	AT1G67750	AT1G70420	AT5G38010
AT1G53070	AT1G60630	AT1G68250	AT1G04425	AT2G15050
AT1G54780	AT1G60970	AT1G68330	AT2G20463	AT4G05130
AT1G54840	AT1G62290	AT1G68740	AT3G18560	AT3G57010
AT1G54860	AT1G62780	AT1G68810	AT4G33260	AT1G29950
AT1G55480	AT1G64200	AT1G69040	AT5G64900	AT1G67820
AT1G55670	AT1G64620	AT1G69580	AT4G12900	AT3G23240
AT1G55805	AT1G64660	AT1G70020	AT1G52290	AT3G04070
AT1G56170	AT1G65090	AT1G70550	AT2G06925	AT1G23670
AT1G58290	AT1G65470	AT1G70670	AT2G25180	AT2G44210
AT1G60000	AT1G65900	AT1G70740	AT4G13495	AT1G72220
AT1G60160	AT1G67230	AT1G70900	AT5G51910	AT5G17165
AT1G60630	AT1G67360	AT1G71010	AT1G65920	AT5G16340
AT1G60970	AT1G68170	AT1G72210	AT1G45010	AT5G17600
AT1G62290	AT1G68510	AT1G72630	AT3G55120	AT5G16590
AT1G62780	AT1G69420	AT1G75520	AT3G63200	AT4G24050
AT1G64200	AT1G69430	AT1G76930	AT5G42250	AT3G19290
AT1G64620	AT1G69530	AT1G77380	AT3G22750	AT1G43640
AT1G64660	AT1G69600	AT1G78080	AT1G77880	AT4G32810
AT1G65090	AT1G70210	AT1G79430	AT5G37600	AT4G34060
AT1G65470	AT1G70710	AT1G79720	AT2G02000	AT1G28230
AT1G65900	AT1G71830	AT1G80820	AT2G43150	AT1G55330
AT1G67100	AT1G71890	AT2G01670	AT3G24890	AT1G66350
AT1G67230	AT1G72250	AT2G01950	AT2G36870	AT3G06435
AT1G67360	AT1G72430	AT2G01990	AT5G61120	AT2G23690
AT1G68170	AT1G72830	AT2G02790	AT3G42725	AT1G77765
AT1G68510	AT1G72970	AT2G03240	AT3G30214	AT1G05230
AT1G69420	AT1G73120	AT2G03250	AT5G24670	AT1G13260
AT1G69430	AT1G74470	AT2G03480	AT2G22121	AT5G37740
AT1G69530	AT1G74550	AT2G03710	AT4G28703	AT4G22540
AT1G69600	AT1G74690	AT2G04020	AT5G48945	AT5G15740
AT1G70210	AT1G74850	AT2G04050	AT3G21710	AT4G21010
AT1G70710	AT1G74950	AT2G04240	AT2G36050	AT5G58540
AT1G71691	AT1G75190	AT2G07560	AT5G46350	AT4G14020
AT1G71695	AT1G76405	AT2G10940	AT4G39730	AT2G35700
AT1G71830	AT1G76450	AT2G14290	AT1G50490	AT4G08430
AT1G71890	AT1G76520	AT2G14960	AT1G47210	AT3G19680
AT1G72250	AT1G76880	AT2G15310	AT4G10655	AT1G15100
AT1G72430	AT1G78050	AT2G15580	AT1G73603	AT4G19420
AT1G72830	AT1G78140	AT2G16050	AT5G42370	AT2G01660
AT1G72970	AT1G78510	AT2G16505	AT5G40040	AT5G14690
AT1G73120	AT1G78700	AT2G16740	AT4G22570	AT1G72470
AT1G74470	AT1G79040	AT2G17040	AT2G15620	AT4G15460
AT1G74550	AT1G79060	AT2G17820	AT1G67480	AT3G59140
AT1G74690	AT1G79630	AT2G18090	AT2G12905	AT5G42797
AT1G74850	AT1G80130	AT2G19090	AT2G26950	AT1G69760
AT1G74950	AT1G80280	AT2G19460	AT2G36560	AT5G02030
AT1G75190	AT1G80330	AT2G19620	AT4G29240	AT5G45650
AT1G76405	AT1G80530	AT2G21130	AT2G34070	AT1G52410
AT1G76450	AT1G80640	AT2G22122	AT4G14746	AT1G73680
AT1G76520	AT2G02120	AT2G22330	AT1G60400	AT1G35630
AT1G76880	AT2G03340	AT2G22500	AT1G77093	AT4G25960
AT1G78050	AT2G04030	AT2G22680	AT1G64355	AT5G47150
AT1G78060	AT2G05790	AT2G22760	AT3G04280	AT5G44610
AT1G78140	AT2G06520	AT2G22770	AT2G21465	AT5G48100
AT1G78510	AT2G16580	AT2G22980	AT4G12170	AT1G65590
AT1G78700	AT2G17120	AT2G23320	AT4G03070	AT3G29152
AT1G79040	AT2G17560	AT2G23950	AT1G35516	AT2G05910
AT1G79060	AT2G17972	AT2G24570	AT4G24240	AT2G41900
AT1G79630	AT2G18340	AT2G24762	AT3G28050	AT4G19700
AT1G80130	AT2G18670	AT2G25095	AT3G53620	AT2G04043
AT1G80280	AT2G18700	AT2G25510	AT1G51405	AT3G05120
AT1G80330	AT2G20260	AT2G25690	AT4G08550	AT3G23000
AT1G80530	AT2G20320	AT2G26530	AT1G33260	AT5G11790
AT1G80640	AT2G21820	AT2G26690	AT4G33870	AT5G52500
AT2G01910	AT2G23120	AT2G26695	AT2G04305	AT2G15090
AT2G02100	AT2G24580	AT2G27300	AT3G44120	AT2G25770
AT2G02120	AT2G25060	AT2G28080	AT5G54590	AT5G21280
AT2G03090	AT2G25880	AT2G28355	AT1G67220	AT1G63010
AT2G03340	AT2G26180	AT2G28420	AT3G49300	AT3G48950
AT2G04030	AT2G26330	AT2G28510	AT2G32010	AT2G26110
AT2G05790	AT2G27040	AT2G28580	AT3G17340	AT3G05165
AT2G05920	AT2G27360	AT2G28660	AT5G10660	AT3G11660
AT2G06520	AT2G27380	AT2G28810	AT5G04045	AT2G28350
AT2G14210	AT2G28890	AT2G29995	AT2G06255	AT1G23040
AT2G14520	AT2G30200	AT2G31940	AT3G27020	AT1G52880
AT2G16430	AT1G01140	AT2G32240	AT1G20840	AT5G57050
AT2G16580	AT1G01225	AT2G32487	AT1G30570	AT1G45191
AT2G16990	AT1G01320	AT2G32510	AT1G56580	AT4G14990
AT2G17120	AT1G01430	AT2G34655	AT3G41979	AT1G49580
AT2G17560	AT1G01620	AT2G34670	AT5G41340	AT4G17870
AT2G17972	AT1G01900	AT2G36420	AT1G16500	AT1G66890
AT2G18340	AT1G02850	AT2G36700	AT2G16360	AT5G23720
AT2G18540	AT1G03130	AT2G38240	AT2G35350	AT3G48460
AT2G18670	AT1G03270	AT2G39200	AT3G15355	AT3G17100
AT2G18700	AT1G03470	AT2G39510	AT3G11310	AT1G72580
AT2G19810	AT1G03600	AT2G40750	AT1G43690	AT1G62990
AT2G20260	AT1G03630	AT2G41140	AT1G23950	AT3G23300
AT2G20320	AT1G03880	AT2G41890	AT3G42170	AT1G63220
AT2G21820	AT1G04020	AT2G42200	AT1G18120	AT3G17420
AT2G22430	AT1G04380	AT2G46650	AT1G66170	AT1G17190
AT2G23120	AT1G04680	AT2G46685	AT1G69800	AT2G19802
AT2G23260	AT1G04920	AT2G46780	AT3G61900	AT5G67620
AT2G24580	AT1G05440	AT2G47950	AT2G02040	AT4G18780
AT2G25060	AT1G06000	AT3G03760	AT1G49810	AT1G22640
AT2G25880	AT1G06180	AT3G06020	AT3G45690	AT1G63300
AT2G26180	AT1G06680	AT3G06490	AT1G15300	AT1G68020
AT2G26330	AT1G08560	AT3G09070	AT2G17220	AT2G04780
AT2G26710	AT1G08570	AT3G10310	AT5G02600	AT1G28110
AT2G27040	AT1G09500	AT3G11480	AT3G44080	AT5G38220
AT2G27190	AT1G10360	AT3G11580	AT4G39180	AT1G05280
AT2G27360	AT1G10370	AT3G11680	AT2G46980	AT5G25220
AT2G27380	AT1G10522	AT3G13980	AT1G61630	AT2G03810
AT2G28200	AT1G10640	AT3G14570	AT3G09375	AT4G01020
AT2G28490	AT1G10960	AT3G15210	AT5G05250	AT3G04090
AT2G28790	AT1G11000	AT3G15500	AT1G47810	AT4G16770
AT2G28890	AT1G11070	AT3G17050	AT5G14760	AT4G36380
AT2G30200	AT1G11950	AT3G17110	AT3G17265	AT1G70940
AT2G30500	AT1G12080	AT3G18280	AT1G14580	AT2G32370
AT2G30590	AT1G12800	AT3G20015	AT5G52230	AT3G15940
AT2G30990	AT1G12900	AT3G20450	AT5G52830	AT2G21880
AT2G31980	AT1G13740	AT3G20640	AT5G18610	AT1G34200
AT2G32765	AT1G14350	AT3G21840	AT3G60350	AT3G51770
AT2G32990	AT1G15290	AT3G23050	AT5G11660	AT3G53340
AT2G33590	AT1G15340	AT3G23250	AT4G36220	AT2G30070
AT2G34190	AT1G15660	AT3G24140	AT3G16210	AT1G64900
AT2G34460	AT1G15730	AT3G24230	AT1G44170	AT2G20240
AT2G34710	AT1G15820	AT3G25560	AT2G25560	AT1G13420
AT2G35260	AT1G16520	AT3G25590	AT1G54440	AT5G49890
AT2G35780	AT1G17050	AT3G25610	AT5G55550	AT3G02910
AT2G35880	AT1G17220	AT3G25620	AT4G17770	AT1G52695
AT2G36400	AT1G17810	AT3G25710	AT2G22600	AT2G33620
AT2G36640	AT1G17830	AT3G25760	AT2G25020	AT3G18490
AT2G37630	AT1G19330	AT3G26810	AT3G52561	AT1G27340
AT2G38040	AT1G20070	AT3G26840	AT2G03470	AT1G63000
AT2G38120	AT1G20450	AT3G27390	AT1G11620	AT2G44080
AT2G38160	AT1G20650	AT3G28007	AT1G80210	AT2G19880
AT2G38810	AT1G23870	AT3G28100	AT5G19175	AT1G78130
AT2G38920	AT1G25275	AT3G28130	AT3G27720	AT2G45430
AT2G39705	AT1G25550	AT3G28600	AT2G43050	AT4G09060
AT2G39730	AT1G27461	AT3G28660	AT5G38080	AT2G24260
AT2G39870	AT1G29270	AT3G28780	AT2G12550	AT2G25480
AT2G40100	AT1G30360	AT3G28790	AT2G04320	AT5G40840
AT2G41070	AT1G30380	AT3G28840	AT3G27190	AT5G06610
AT2G41820	AT1G30490	AT3G28920	AT3G24220	AT3G44720
AT2G42110	AT1G30620	AT3G28940	AT4G12570	AT5G25410
AT2G42770	AT1G30690	AT3G30340	AT1G11593	AT1G29170
AT2G42780	AT1G31330	AT3G43083	AT1G07680	AT5G26730
AT2G43800	AT1G32440	AT3G43430	AT1G28630	AT1G34750
AT2G44470	AT1G32550	AT3G43740	AT5G61410	AT2G27690
AT2G45160	AT1G32560	AT3G43833	AT4G29310	AT3G17350
AT2G45420	AT1G32860	AT3G44220	AT3G45248	AT5G49480
AT2G45470	AT1G33050	AT3G44230	AT1G70040	AT5G19560
AT2G45490	AT1G33055	AT3G44320	AT1G31983	AT1G66180
AT2G45730	AT1G43670	AT3G44940	AT2G27070	AT5G27630
AT2G45820	AT1G44110	AT3G45780	AT2G26740	AT2G23810
AT2G45830	AT1G47530	AT3G47180	AT3G49770	AT2G45870
AT2G45900	AT1G47540	AT3G47780	AT4G15970	AT5G14940
AT2G46330	AT1G48100	AT3G47960	AT1G28700	AT3G61175
AT2G46530	AT1G48930	AT3G48185	AT5G59870	AT3G51895
AT2G46820	AT1G50380	AT3G48770	AT4G14670	AT1G30835
AT2G46920	AT1G51400	AT3G49760	AT2G01830	AT2G21450
AT2G47230	AT1G51680	AT3G49810	AT5G65710	AT5G39760
AT2G47500	AT1G51940	AT3G49880	AT5G24355	AT2G30810
AT2G47920	AT1G52220	AT3G50070	AT5G11220	AT2G01940
AT2G47940	AT1G52230	AT3G50260	AT1G34100	AT4G14050
AT3G01070	AT1G52690	AT3G50310	AT2G15400	AT1G73500
AT3G01570	AT1G52890	AT3G50480	AT3G48205	AT4G30090
AT3G02120	AT1G54780	AT3G50650	AT2G02170	AT5G02550
AT3G02170	AT1G54840	AT3G50930	AT5G25102	AT4G02170
AT3G02210	AT1G54860	AT3G53075	AT5G39205	AT3G29105
AT3G02480	AT1G55480	AT3G54950	AT1G66050	AT3G27831
AT3G03230	AT1G55670	AT3G55840	AT4G31330	AT1G49475
AT3G03710	AT1G55805	AT3G55970	AT1G36060	AT4G19905
AT3G03900	AT1G56170	AT3G59370	AT5G51580	AT1G67340
AT3G04670	AT1G58290	AT3G61190	AT3G14450	AT2G23340
AT3G05500	AT1G60000	AT3G61290	AT1G56400	AT4G37022
AT3G06030	AT1G60160	AT3G61850	AT4G02710	AT1G35513
AT3G08940	AT1G60630	AT4G00050	AT4G32295	AT1G19100
AT3G09660	AT1G60970	AT4G00880	AT4G29380	AT5G27350
AT3G09910	AT1G62290	AT4G00890	AT1G27040	AT4G14200
AT3G10200	AT1G62780	AT4G01440	AT4G04610	AT4G13610
AT3G10340	AT1G64200	AT4G04077	AT5G44190	AT5G51270
AT3G10840	AT1G64620	AT4G04450	AT3G21170	AT4G10265
AT3G11930	AT1G64660	AT4G04840	AT4G23040	AT1G30420
AT3G12060	AT1G65090	AT4G05010	AT4G37400	AT1G49832
AT3G12110	AT1G65470	AT4G05018	AT4G19530	AT3G44820
AT3G12670	AT1G65900	AT4G05100	AT4G08510	AT4G23070
AT3G12870	AT1G67230	AT4G08670	AT5G42290	AT1G63040
AT3G13790	AT1G67360	AT4G08780	AT4G03270	AT5G27940
AT3G13960	AT1G68170	AT4G09890	AT1G67645	AT2G20050
AT3G14340	AT1G68510	AT4G10290	AT5G56970	AT4G02600
AT3G14360	AT1G69420	AT4G10390	AT1G51040	AT2G28940
AT3G14890	AT1G69430	AT4G11140	AT3G09240	AT1G22030
AT3G14990	AT1G69530	AT4G11211	AT3G17560	AT1G69840
AT3G15095	AT1G69600	AT4G11280	AT3G26720	AT5G25380
AT3G15240	AT1G70210	AT4G11370	AT3G61170	AT2G44940
AT3G15550	AT1G70710	AT4G11760	AT4G01770	AT5G38200
AT3G16000	AT1G71830	AT4G12000	AT1G50760	AT2G31953
AT3G16140	AT1G71890	AT4G12410	AT1G20690	AT5G24310
AT3G17040	AT1G72250	AT4G12870	AT3G15518	AT1G37130
AT3G17680	AT1G72430	AT4G13195	AT2G17750	AT1G27570
AT3G18080	AT1G72830	AT4G13230	AT2G23060	AT3G30778
AT3G19540	AT1G72970	AT4G13395	AT2G19360	AT1G13390
AT3G19800	AT1G73120	AT4G13600	AT5G50400	AT1G46552
AT3G19820	AT1G74470	AT4G14548	AT4G09160	AT2G30470
AT3G20260	AT1G74550	AT4G14550	AT1G66040	AT4G17500
AT3G20270	AT1G74690	AT4G14723	AT1G34250	AT4G21895
AT3G20950	AT1G74850	AT4G15120	AT5G52160	AT4G20230
AT3G21055	AT1G74950	AT4G15660	AT4G23270	AT1G61260
AT3G21690	AT1G75190	AT4G15690	AT5G61340	AT5G35770
AT3G24240	AT1G76405	AT4G16590	AT4G33070	AT1G80470
AT3G24250	AT1G76450	AT4G17460	AT2G03370	AT2G35670
AT3G24340	AT1G76520	AT4G17900	AT3G32070	AT5G43470
AT3G24650	AT1G76880	AT4G17980	AT1G60410	AT4G29280
AT3G25410	AT1G78050	AT4G18610	AT2G17310	AT5G53500
AT3G26300	AT1G78140	AT4G18880	AT1G32020	AT5G46871
AT3G26744	AT1G78510	AT4G19510	AT1G47705	AT3G44730
AT3G26790	AT1G78700	AT4G20270	AT5G63730	AT2G43290
AT3G27060	AT1G79040	AT4G21380	AT2G44250	AT2G26040
AT3G27150	AT1G79060	AT4G22070	AT5G40360	AT4G31900
AT3G27690	AT1G79630	AT4G23540	AT4G19230	AT1G33700
AT3G27785	AT1G80130	AT4G23810	AT4G23120	AT4G30980
AT3G28150	AT1G80280	AT4G25360	AT4G09070	AT5G43880
AT3G29300	AT1G80330	AT4G25410	AT2G31770	AT2G45360
AT3G29575	AT1G80530	AT4G26255	AT2G10537	AT2G38940
AT3G29770	AT1G80640	AT4G29780	AT1G06350	AT1G55390
AT3G42670	AT2G02120	AT4G29930	AT1G53690	AT2G15610
AT3G43210	AT2G03340	AT4G30450	AT4G15390	AT4G13710
AT3G44460	AT2G04030	AT4G30520	AT3G31402	AT4G21850
AT3G44830	AT2G05790	AT4G31380	AT1G24650	AT2G28140
AT3G46780	AT2G06520	AT4G31910	AT3G45120	AT4G18820
AT3G47470	AT2G16580	AT4G32800	AT1G31040	AT1G74650
AT3G48420	AT2G17120	AT4G32880	AT2G47430	AT1G35350
AT3G48440	AT2G17560	AT4G36040	AT3G21770	AT2G41380
AT3G50240	AT2G17972	AT4G37180	AT5G25250	AT4G11040
AT3G50660	AT2G18340	AT4G37730	AT2G28640	AT1G54160
AT3G50820	AT2G18670	AT4G39190	AT2G04460	AT4G15870
AT3G51240	AT2G18700	AT4G39700	AT5G38090	AT3G14950
AT3G51820	AT2G20260	AT4G39810	AT3G43402	AT4G31877
AT3G51890	AT2G20320	AT4G39840	AT5G35339	AT1G44830
AT3G52110	AT2G21820	AT5G01380	AT1G68360	AT2G22420
AT3G53190	AT2G23120	AT5G03890	AT3G45555	AT1G18870
AT3G54050	AT2G24580	AT5G04550	AT1G33740	AT4G00165
AT3G54210	AT2G25060	AT5G04680	AT2G24840	AT3G03855
AT3G54220	AT2G25880	AT5G06710	AT3G47140	AT5G64530
AT3G54320	AT2G26180	AT5G07010	AT5G43290	AT2G21840
AT3G54390	AT2G26330	AT5G07490	AT1G47840	AT4G06744
AT3G54890	AT2G27040	AT5G10946	AT1G61160	AT5G56320
AT3G54940	AT2G27360	AT5G11970	AT3G30280	AT1G61095
AT3G55800	AT2G27380	AT5G15190	AT3G23165	AT1G23210
AT3G56370	AT2G28890	AT5G16600	AT1G57760	AT5G54560
AT3G56910	AT2G30200	AT5G17480	AT2G25550	AT1G65486
AT3G56940	AT1G01140	AT5G17640	AT5G50345	AT2G05350
AT3G57540	AT1G01225	AT5G17890	AT5G25190	AT1G52190
AT3G57830	AT1G01320	AT5G18270	AT3G43800	AT1G49490
AT3G58760	AT1G01430	AT5G18490	AT3G22060	AT1G70410
AT3G60070	AT1G01620	AT5G20830	AT2G10465	AT4G29030
AT3G61260	AT1G01900	AT5G22090	AT2G17330	AT5G28824
AT3G61310	AT1G02850	AT5G22390	AT1G47465	AT4G16030
AT3G61830	AT1G03130	AT5G22850	AT4G29630	AT1G60060
AT3G61870	AT1G03270	AT5G22860	AT1G11765	AT1G62410
AT3G62110	AT1G03470	AT5G23100		AT1G26680
AT3G62860	AT1G03600	AT5G23380		AT1G61230
AT3G63040	AT1G03630	AT5G24580		AT5G60615
AT3G63160	AT1G03880	AT5G25370		AT4G03450
AT3G63410	AT1G04020	AT5G25890		AT2G36020
AT3G63490	AT1G04380	AT5G25980		AT1G35210
AT4G00370	AT1G04680	AT5G27690		AT5G27130
AT4G00430	AT1G04920	AT5G27920		AT5G65790
AT4G02130	AT1G05440	AT5G27930		AT1G14440
AT4G02800	AT1G06000	AT5G28237		AT1G13710
AT4G03050	AT1G06180	AT5G28490		AT5G47000
AT4G03100	AT1G06680	AT5G28650		AT3G49305
AT4G03110	AT1G08560	AT5G35735		AT4G20210
AT4G03210	AT1G08570	AT5G37260		AT5G56860
AT4G03280	AT1G09500	AT5G37810		AT5G50830
AT4G04640	AT1G10360	AT5G38005		AT2G41370
AT4G04870	AT1G10370	AT5G38760		AT2G47030
AT4G05180	AT1G10522	AT5G39471		AT4G01460
AT4G08950	AT1G10640	AT5G39493		AT5G39240
AT4G09010	AT1G10960	AT5G40140		AT1G66210
AT4G09650	AT1G11000	AT5G40470		AT5G11320
AT4G10270	AT1G11070	AT5G40890		AT5G43300
AT4G10340	AT1G11950	AT5G42530		AT1G22250
AT4G10490	AT1G12080	AT5G43180		AT2G07040
AT4G10640	AT1G12800	AT5G43380		AT5G14750
AT4G11820	AT1G12900	AT5G43620		AT2G17770
AT4G12420	AT1G13740	AT5G44565		AT2G18500
AT4G12840	AT1G14350	AT5G44568		AT4G03290
AT4G13050	AT1G15290	AT5G44578		AT1G75430
AT4G14150	AT1G15340	AT5G44680		AT2G28610
AT4G14420	AT1G15660	AT5G44820		AT2G26700
AT4G14540	AT1G15730	AT5G45280		AT2G05850
AT4G14695	AT1G15820	AT5G45500		AT5G28680
AT4G14770	AT1G16520	AT5G46010		AT2G23220
AT4G15490	AT1G17050	AT5G46530		AT2G30370
AT4G15560	AT1G17220	AT5G46710		AT2G16730
AT4G16155	AT1G17810	AT5G46730		AT1G68480
AT4G16160	AT1G17830	AT5G46910		AT3G28810
AT4G16442	AT1G19330	AT5G47510		AT4G15630
AT4G16780	AT1G20070	AT5G48060		AT3G23290
AT4G17560	AT1G20450	AT5G48570		AT5G15110
AT4G18280	AT1G20650	AT5G48620		AT1G30190
AT4G18650	AT1G23870	AT5G49320		AT1G08465
AT4G20880	AT1G25275	AT5G49630		AT5G39860
AT4G21270	AT1G25550	AT5G49660
AT4G21280	AT1G27461	AT5G49800
AT4G21430	AT1G29270	AT5G50060
AT4G21680	AT1G30360	AT5G50090
AT4G22010	AT1G30380	AT5G50150
AT4G23010	AT1G30490	AT5G50720
AT4G23490	AT1G30620	AT5G52400
AT4G25140	AT1G30690	AT5G54145
AT4G25620	AT1G31330	AT5G54710
AT4G26740	AT1G32440	AT5G55050
AT4G26760	AT1G32550	AT5G56050
AT4G26790	AT1G32560	AT5G56460
AT4G27140	AT1G32860	AT5G56540
AT4G27160	AT1G33050	AT5G57710
AT4G27170	AT1G33055	AT5G57800
AT4G27230	AT1G43670	AT5G59350
AT4G27260	AT1G44110	AT5G60490
AT4G27440	AT1G47530	AT5G60890
AT4G27450	AT1G47540	AT5G60910
AT4G27520	AT1G48100	AT5G60920
AT4G27700	AT1G48930	AT5G61420
AT4G28100	AT1G50380	AT5G62680
AT4G28250	AT1G51400	AT5G64240
AT4G28520	AT1G51680	AT5G64740
AT4G28660	AT1G51940	AT5G64750
AT4G28750	AT1G52220	AT5G65210
AT4G30620	AT1G52230	AT5G65340
AT4G31840	AT1G52690	AT5G65660
AT4G32770	AT1G52890	AT5G66300
AT4G33010	AT1G54780	AT1G02580
AT4G33540	AT1G54840	AT1G09880
AT4G33666	AT1G54860	AT1G13607
AT4G34520	AT1G55480	AT1G14110
AT4G34760	AT1G55670	AT1G15080
AT4G34860	AT1G55805	AT1G19160
AT4G35070	AT1G56170	AT1G20940
AT4G35300	AT1G58290	AT1G22120
AT4G35560	AT1G60000	AT1G29110
AT4G35730	AT1G60160	AT1G30974
AT4G35920	AT1G60630	AT1G31710
AT4G36260	AT1G60970	AT1G34650
AT4G36930	AT1G62290	AT1G35735
AT4G36970	AT1G62780	AT1G43667
AT4G37110	AT1G64200	AT1G43800
AT4G38740	AT1G64620	AT1G47317
AT4G38950	AT1G64660	AT1G47760
AT4G38970	AT1G65090	AT1G49290
AT4G39330	AT1G65470	AT1G50980
AT5G01075	AT1G65900	AT1G54095
AT5G01300	AT1G67230	AT1G54980
AT5G01530	AT1G67360	AT1G56418
AT5G01600	AT1G68170	AT1G56480
AT5G01910	AT1G68510	AT1G59500
AT5G02220	AT1G69420	AT1G59720
AT5G02370	AT1G69430	AT1G60986
AT5G02820	AT1G69530	AT1G61330
AT5G03530	AT1G69600	AT1G62660
AT5G03795	AT1G70210	AT1G63190
AT5G03940	AT1G70710	AT1G64030
AT5G04560	AT1G71830	AT1G65330
AT5G04660	AT1G71890	AT1G67390
AT5G04770	AT1G72250	AT1G68540
AT5G04900	AT1G72430	AT1G69090
AT5G05160	AT1G72830	AT2G01880
AT5G05860	AT1G72970	AT2G02147
AT5G07200	AT1G73120	AT2G02520
AT5G07260	AT1G74470	AT2G02660
AT5G08350	AT1G74550	AT2G03330
AT5G09640	AT1G74690	AT2G04035
AT5G10140	AT1G74850	AT2G05070
AT5G10300	AT1G74950	AT2G05970
AT5G10510	AT1G75190	AT2G11626
AT5G11160	AT1G76405	AT2G12475
AT5G11460	AT1G76450	AT2G12940
AT5G11650	AT1G76520	AT2G13295
AT5G13600	AT1G76880	AT2G13431
AT5G13630	AT1G78050	AT2G14540
AT5G13770	AT1G78140	AT2G14700
AT5G13790	AT1G78510	AT2G15260
AT5G14450	AT1G78700	AT2G15325
AT5G14640	AT1G79040	AT2G16980
AT5G14780	AT1G79060	AT2G17305
AT5G15230	AT1G79630	AT2G19150
AT5G15530	AT1G80130	AT2G20080
AT5G15580	AT1G80280	AT2G20595
AT5G16120	AT1G80330	AT2G21890
AT5G16390	AT1G80530	AT2G22560
AT5G16710	AT1G80640	AT2G23096
AT5G17800	AT2G02120	AT2G23210
AT5G18310	AT2G03340	AT2G24696
AT5G19140	AT2G04030	AT2G26870
AT5G19730	AT2G05790	AT2G28700
AT5G19940	AT1G01140	AT2G29260
AT5G22470		AT2G30115
AT5G22810		AT2G33160
AT5G23860		AT2G38255
AT5G24130		AT2G39210
AT5G25090		AT2G42100
AT5G25900		AT2G45560
AT5G26731		AT3G03410
AT5G27600		AT3G03726
AT5G28640		AT3G03910
AT5G37010		AT3G05860
AT5G38180		AT3G07270
AT5G38195		AT3G14480
AT5G38520		AT3G16410
AT5G39890		AT3G17480
AT5G40420		AT3G18340
AT5G44120		AT3G18500
AT5G44360		AT3G19480
AT5G44670		AT3G26270
AT5G45700		AT3G27680
AT5G46880		AT3G27710
AT5G47060		AT3G28070
AT5G47110		AT3G28520
AT5G47550		AT3G42770
AT5G47670		AT3G42835
AT5G48480		AT3G43205
AT5G48500		AT3G43850
AT5G48720		AT3G44300
AT5G49100		AT3G45200
AT5G49190		AT3G45300
AT5G49700		AT3G45990
AT5G50770		AT3G46370
AT5G51210		AT3G49307
AT5G51600		AT3G49520
AT5G53450		AT3G50440
AT5G54270		AT3G50720
AT5G54740		AT3G55665
AT5G55620		AT3G55672
AT5G56500		AT3G55677
AT5G56580		AT3G59590
AT5G56590		AT3G60790
AT5G57130		AT3G66656
AT5G57260		AT4G02300
AT5G57390		AT4G05475
AT5G57560		AT4G08450
AT5G57630		AT4G08560
AT5G57810		AT4G09462
AT5G58330		AT4G10210
AT5G58787		AT4G12140
AT5G59050		AT4G12490
AT5G59590		AT4G13500
AT5G60220		AT4G14780
AT5G62230		AT4G17860
AT5G62710		AT4G18430
AT5G62790		AT4G20050
AT5G62800		AT4G23080
AT5G62850		AT4G26200
AT5G62960		AT4G28920
AT5G63700		AT4G29654
AT5G63810		AT4G30590
AT5G63950		AT4G32378
AT5G64040		AT4G37950
AT5G64310		AT5G06020
AT5G64780		AT5G09730
AT5G65240		AT5G10180
AT5G65360		AT5G10220
AT5G65430		AT5G12060
AT5G65480		AT5G16770
AT5G65640		AT5G19315
AT5G65890		AT5G21120
AT5G66570		AT5G24316
AT5G66820		AT5G25110
AT5G67260		AT5G26650
AT5G67480		AT5G27960
AT5G67550		AT5G33280
		AT5G35698
		AT5G35914
		AT5G36120
		AT5G36905
		AT5G37520
		AT5G41830
		AT5G42910
		AT5G44590
		AT5G46540
		AT5G48820
		AT5G50050
		AT5G50480
		AT5G52140
		AT5G53600
		AT5G54350
		AT5G56430
		AT5G58810
		AT5G58830
		AT5G60440
		AT5G62120
