# Supplementary material for: Tracking the genome-wide occupancy of Arabidopsis LEAFY COTYLEDON1 in endosperm development
Source: Commun Biol. 2025 May 21;8:771. doi: 10.1038/s42003-025-08075-y (PMC12095474; doi:10.1038/s42003-025-08075-y)
Supplement: Supplementary file 7 — Supplementary data 5 [file 42003_2025_8075_MOESM7_ESM.xlsx]

## Sheet: Fig.1I
Fig. 1I
Raw CT
Target	Experiment	Replicate	GFP	1% Input	IgG	Experiment	Replicate	GFP	1% Input	IgG	Experiment	Replicate	GFP	1% Input	IgG
FIE	1	1	26.93	30.62	32.51	2	1	26.42	29.24	33.01	3	1	22.12	24.72	30.16
		2	26.48	30.16	33.63		2	26.55	28.2	33.03		2	21.83	24.57	31.87
VIM1	1	1	24.94	27.92	31.38	2	1	24.5	26.93	30.85	3	1	24.43	27.01	31.81
		2	24.84	27.56	31.72		2	24.88	26.31	31.41		2	24.12	27.32	31.37
VIM2	1	1	24.39	29.16	31.91	2	1	24.95	27.52	31.03	3	1	22.59	25.88	29.09
		2	24.91	27.56	32.08		2	25.17	27.43	31.95		2	23.02	26.02	31.17
YUC10	1	1	23.38	26.63	31.09	2	1	24.01	27.8	29.62	3	1	26.56	30.14	33.01
		2	23.52	26.11	29.88		2	24.18	25.95	30.97		2	27.14	30.41	33.79
AGL61	1	1	29.48	32.26	33.58	2	1	26.98	30.33	32.97	3	1	23.22	25.82	29.76
		2	28.44	31.74	34.13		2	27.62	30.35	32.85		2	22.38	25.21	29.57
bZIP62	1	1	25.8	24.81	29.11	2	1	26.4	24.52	29.94	3	1	24.41	23.47	27.62
		2	25.73	26.93	29.01		2	26.56	24.35	28.59		2	24.61	22.11	27.71
Calculated percentage of total input (%)
Target	sample	Experiment	Percentage			Experiment	Percentage			Experiment	Percentage
FIE	GFP	1	8.57			2	3.13			3	4.24
	IgG	1	0.1			2	0.03			3	0.01
VIM1	GFP	1	4.8			2	2.54			3	4.94
	IgG	1	0.04			2	0.02			3	0.03
VIM2	GFP	1	8.72			2	3.55			3	5.89
	IgG	1	0.05			2	0.04			3	0.04
YUC10	GFP	1	5.04			2	4.58			3	7.16
	IgG	1	0.03			2	0.06			3	0.07
AGL61	GFP	1	5.48			2	5.48			3	4.37
	IgG	1	0.18			2	0.11			3	0.03
bZIP62	GFP	1	0.71			2	0.16			3	0.2
	IgG	1	0.07			2	0.02			3	0.02

## Sheet: Fig.2G
Note: Data retrieved from Supplementary Data 2
Fig. 2G
sucrose transport
GeneID	Gene name	log2FC(lec1/WT)	p-value
AT1G22710	SUC2	7.02542	1.7183e-118
AT1G71880	SUC1	5.82563	6.10814e-30
AT5G23660	SWEET12	3.58781	2.94537e-94
AT3G48740	SWEET11	4.3959	2.10771e-50
AT5G50790	SWEET10	3.56253	4.20606e-145
Cell wall biosynthesis
GeneID	Gene name	log2FC(lec1/WT)	p-value
AT5G66300	NAC105	5.95584	2.95405e-05
AT4G29230	NAC075	4.18329	0.00342133
AT1G62700	NAC026	6.89441	1.01182e-06
AT5G16600	MYB43	0.907722	0.000126273
AT1G66230	MYB20	1.24986	0.00816099

## Sheet: Fig.3
Note: Data retrieved from Supplementary Data 2
Fig.3D
GeneID	Gene name	FC(lec1/WT)	p-value
AT1G75500	WAT1	0.38415	3.50551e-07
AT3G27785	MYB118	0.619732	2.04202e-59
AT5G40360	MYB115	0.408181	1.62e-17
AT1G21970	NFYB9	0.0229346	0
AT3G26790	FUS3	0.445976	6.97402e-74
AT1G36060	EFR055	0.551081	1.95483e-15
Fig.3F
GeneID	Gene name	FC(lec1/WT)	p-value
AT1G44090	GA2OX5	2.2736	4.25977e-08
AT1G47990	GA2OX4	2.16874	0.00533778
AT2G34555	GA2OX3	3.52983	6.82225e-07
AT5G51810	GA2OX2	1.88706	1.24149e-14
AT5G65640	bHLH93	2.09849	0.017069
Fig.3J
GeneID	Gene name	FC(lec1/WT)	p-value
AT1G68480	JAG	0.0361424	0.00633059
AT1G32240	KAN2	0.242504	0.000384664
AT1G08465	YAB2	0.0210889	0.000309494
AT2G45190	YAB1	0.0227213	9.62509e-09
AT4G11040	PP2C54	0.383978	0.000542767
AT3G27785	MYB118	0.508413	1.67954e-71
AT5G56860	GATA21	0.0943137	0.0231008
AT2G30470	VAL1	0.514888	4.20907e-59
Fig.3L
GeneID	Gene name	FC(lec1/WT)	p-value
AT1G54040	ESP	3.17194	9.71328e-22
AT3G09260	BGLU23	9.01504	1.10693e-12
AT1G66280	BGLU22	5.90286	0.000137537
AT1G66270	BGLU21	4.63373	0.0153888
AT1G75940	BGLU20	1.26802	0.0419505

## Sheet: Fig.5
Fig.5C
Embryo oil content (µg/seed)
Genotype	Experiment	value			Experiment	value			Experiment	value
WT	1	9.097			2	8.526			3	7.954
lec1-1	1	3.642			2	3.731			3	4.45
PLL	1	7.567			2	8.035			3	8.237
Fig.5D
Endosperm oil content (µg/seed)
Genotype	Experiment	value			Experiment	value			Experiment	value
WT	1	0.97			2	0.97			3	0.87
lec1-1	1	1.17			2	1.32			3	1.51
PLL	1	0.88			2	0.85			3	0.84
Fig.5E
Total ω-7 content (Mol%)
Genotype	Experiment	value			Experiment	value			Experiment	value
WT	1	22.31			2	23.14			3	23.22
lec1-1	1	23.2			2	20.95			3	22.55
PLL	1	21.93			2	22.56			3	23.24
Fig.5F
C20:1 ω-7/C18:1 ω-7 ratio
Genotype	Experiment	value			Experiment	value			Experiment	value
WT	1	2.36			2	2.34			3	2.5
lec1-1	1	1.14			2	1.15			3	0.97
PLL	1	2.46			2	2.37			3	2.38
Note: Data retrieved from RNAseq DEG list and Supplementary Data 2
Fig.5G
GeneID	Gene name	FC(lec1/WT)	p-value
AT3G02610	AAD2	0.843465	0.000586217
AT5G16230	AAD3	0.85155	0.0408627
AT3G44460	bZIP67	0.715789	4.72035e-07
AT4G34520	FAE	0.302951	2.70443e-27

## Sheet: Supplementary Figure 1I
Supplementary Figure 1
Raw Ct(ΔRn)
	Experiment	Replicate	CAS	LEC1	Experiment	Replicate	CAS	LEC1	Experiment	Replicate	CAS	LEC1
WT-1DAP	1	1	23.88	25.36	2	1	24.94	26.04	3	1	24.54	26.32
		2	24.01	25.49		2	24.6	25.96		2	24.71	26.55
PLL-1DAP	1	1	23.92	25.27	2	1	24.86	25.94	3	1	24.59	26.17
		2	24	25.51		2	24.76	26.06		2	24.78	26.06
WT -5DAP	1	1	23.49	24.97	2	1	24.95	25.96	3	1	24.96	26.17
		2	23.6	24.91		2	25.26	25.81		2	25.7	26.39
PLL-5DAP	1	1	24	25.13	2	1	24.75	25.83	3	1	25.23	26.46
		2	24.2	25.16		2	24.79	25.91		2	25.3	26.5
WT-7DAP	1	1	23.67	27.36	2	1	25.15	29.36	3	1	25.02	28.62
		2	23.76	27.48		2	25.32	28.91		2	25.97	28.6
PLL-7DAP	1	1	23.65	27.62	2	1	23.48	27.38	3	1	23.8	27.43
		2	23.94	27.51		2	23.86	27.32		2	23.66	26.74
Calculated LEC1 transcript levels relative to CAS
	Experiment	Fold difference			Experiment	Fold difference			Experiment	Fold difference
1DAP	1	1.04			2	1.27			3	0.95
5DAP	1	1.03			2	0.8			3	1.16
7DAP	1	1.31			2	0.83			3	0.82

## Sheet: Supplementary Figure 4B-D
Supplementary Figure 4B
Genotype	Tissue-specific	Experiment	Mean of transcript abundance
WT	Overall	1	406.959
		2	406.405
		3	404.803
	Embryo	1	15.988
		2	15.7967
		3	16.4394
	Seed coat	1	32.1798
		2	31.4272
		3	31.1344
lec1-1	Overall	1	421.485
		2	420.458
		3	419.842
	Embryo	1	18.8941
		2	19.144
		3	19.0011
	Seed coat	1	37.7608
		2	37.7633
		3	37.0743
Supplementary Figure 4C
Genotype	Tissue-specific	Experiment	Mean of transcript abundance
WT	Overall	1	411.123
		2	410.473
		3	410.304
	Embryo	1	9.09278
		2	9.29989
		3	9.17398
	Seed coat	1	34.8971
		2	34.6052
		3	34.7969
lec1-1	Overall	1	414.637
		2	414.638
		3	414.855
	Embryo	1	9.47325
		2	9.57611
		3	9.36525
	Seed coat	1	38.5935
		2	38.5871
		3	38.7388
Supplementary Figure 4D
Genotype	Tissue-specific	Experiment	Mean of transcript abundance
WT	Overall	1	422.586
		2	421.813
		3	422.503
	Embryo	1	8.2942
		2	8.31718
		3	8.29145
	Seed coat	1	20.7113
		2	20.6468
		3	20.511
lec1-1	Overall	1	424.207
		2	422.556
		3	421.791
	Embryo	1	9.12344
		2	9.33858
		3	9.26675
	Seed coat	1	22.3299
		2	22.4314
		3	22.2556

## Sheet: Supplementary Figure 5
Note: Data retrieved from Supplementary Data 2
Supplementary Figure 5A
GeneID	Gene name	FC(lec1/WT)	p-value
AT1G47760	AGL102	0.5771	2.13436e-38
AT3G66656	AGL91	0.580981	9.27986e-12
AT5G27960	AGL90	0.561919	1.00276e-05
AT5G60440	AGL62	0.632601	4.64666e-17
AT2G28700	AGL46	0.586212	0.000269062
AT3G05860	AGL45	0.640757	1.83692e-15
AT2G14210	AGL44	0.421228	0.00227466
AT4G36590	AGL40	0.603899	7.39055e-57
AT1G65330	PHE1	0.53588	1.24428e-75
AT5G26650	AGL36	0.401143	2.00678e-96
AT5G27810	AGL34-related	0.506063	0.0336906
AT1G01530	AGL28	0.651594	8.57417e-09
Supplementary Figure 5B
GeneID	Gene name	FC(lec1/WT)	p-value
AT5G11320	YUC4	0	N.A
AT4G32540	YUC1	0	N.A
AT1G70560	TAA1	0.652639	0.022226
AT1G23320	TAR1	0.678016	0.000125269
AT1G21430	YUC11	0.588522	3.05252e-07
AT1G48910	YUC10	0.729737	0.00140564
Supplementary Figure 5D
GeneID	Gene name	FC(lec1/WT)	p-value
AT1G15980	PNSB1	0.59992	0.0106818
AT3G54050	CFBP1	0.57112	5.2973e-36
AT2G01590	CRR3	0.441848	2.69499e-06
AT3G16250	PNSB3	0.593635	0.000114645
AT5G64040	PSAN	0.64864	9.33504e-64
AT1G55370	NDF5	0.473288	1.56875e-05

## Sheet: Supplementary Figure 6
Note: Data retrieved from Supplementary Data 2
Supplementary Figure 6A
GeneID	Gene name	log2FC(lec1/WT)	p-value
AT1G30330	ARF6	1.74871	1.58622e-22
AT3G26810	AFB2	0.728474	0.000130093
AT5G54510	GH3.6	3.83396	3.29298e-30
AT4G27260	GH3.5	2.92146	5.25979e-11
AT2G14960	GH3.1	8.22717	3.06378e-10
AT5G25890	IAA28	1.00028	0.0154239
AT1G51950	IAA18	2.18638	2.60619e-52
AT4G14550	IAA14	4.10377	0.00438701
AT3G23050	IAA7	4.11378	0.000424189
AT1G04240	IAA3	1.7074	3.95665e-09
AT3G23030	IAA2	6.99126	3.68214e-103
AT2G38120	AUX1	1.07759	1.02491e-08
AT1G75500	WAT1	4.28694	1.13519e-18
AT1G73590	PIN1	3.03229	6.64353e-21
AT1G68130	IDD14	3.22621	5.44626e-17
Supplementary Figure 6B
GeneID	Gene name	log2FC(lec1/WT)	p-value
AT1G19220	ARF19	1.14312	4.33039e-16
AT4G37390	GH3.2	5.87549	1.262e-52
AT3G16500	IAA26	5.05551	3.1875e-61
AT3G15540	IAA19	2.6648	6.3364e-26
AT3G04730	IAA16	1.60465	5.09261e-33
AT1G15580	IAA5	4.62565	0.00553025
AT4G14560	IAA1	4.24644	2.573e-17
AT5G15100	PIN8	2.5474	0.0343341
AT5G16530	PIN5	9.24148	3.25746e-13

## Sheet: Supplementary Figure 8
Supplementary Figure 8
Mol%
Genotype	Experiment	C16:0	C16:1ω7	C18:0	C18:1ω9	C18:1ω7	C18:2ω6	C18:3ω3	C20:0	C20:1ω9	C20:1ω7	C20:2ω6	C22:1ω9
WT	1	8.38005	1.06248	4.80844	11.4114	6.31932	23.6471	9.2828	2.83323	13.649	14.9256	1.3421	2.33845
	2	8.33597	1.11778	5.23064	11.57	6.58416	23.5141	8.71598	2.86928	13.1059	15.4395	1.29647	2.22028
	3	8.57998	1.07526	4.89265	10.8214	6.33759	23.7898	9.10939	2.82831	13.1146	15.8146	1.33414	2.30217
lec1-1	1	10.1545	1.36029	6.30527	14.5706	10.1691	24.5126	8.22503	1.89089	9.04584	11.6738	0.922479	1.16959
	2	9.37368	1.10823	4.85279	15.4235	9.22061	24.981	9.59064	2.12637	10.4852	10.6233	0.936963	1.27773
	3	9.17354	1.25382	4.80133	16.7236	10.7908	24.9347	8.11748	1.90244	9.80038	10.5129	0.850764	1.13823
PLL	1	8.83346	0.91848	5.06908	11.1801	6.06675	24.3138	8.89895	3.45766	12.7682	14.953	1.30118	2.23931
	2	7.4206	1.0469	4.82669	11.309	6.37498	23.9422	9.4153	2.96081	13.8322	15.1447	1.37768	2.349
	3	7.61145	1.1334	4.13213	11.279	6.5323	24.3302	9.42348	2.9096	13.4451	15.5728	1.33568	2.29482

## Sheet: Supplementary Figure 9A-D
Supplementary Figure 9A
Embryo oil content (µg/seed)
Genotype	Experiment	value			Experiment	value			Experiment	value
WT	1	7.46			2	7.24			3	8.66
lec1-3	1	0.98			2	0.86			3	1.2
LLL	1	5.54			2	6.93			3	8.57
Supplementary Figure 9B
Endosperm oil content (µg/seed)
Genotype	Experiment	value			Experiment	value			Experiment	value
WT	1	0.89			2	1.12			3	0.92
lec1-3	1	1.72			2	1.87			3	1.79
LLL	1	1.4			2	1.07			3	1.29
Supplementary Figure 9C
Total ω-7 content (Mol%)
Genotype	Experiment	value			Experiment	value			Experiment	value
WT	1	16.28			2	15.77			3	13.81
lec1-3	1	22.08			2	18.17			3	20.12
LLL	1	11.66			2	13.2			3	13.09
Supplementary Figure 9D
C20:1 ω-7/C18:1 ω-7 ratio
Genotype	Experiment	value			Experiment	value			Experiment	value
WT	1	1.79			2	1.72			3	1.8
lec1-3	1	0.62			2	0.65			3	0.59
LLL	1	2.17			2	1.58			3	1.97

[truncated: 1 more sheets: Supplementary Figure 10]
